# Supplementary material for: Lipidomic Profiling Reveals the Reducing Lipid Accumulation Effect of Dietary Taurine in Groupers (Epinephelus coioides)
Source: Front Mol Biosci. 2021 Dec 24;8:814318. doi: 10.3389/fmolb.2021.814318 (PMC8740052; doi:10.3389/fmolb.2021.814318)
Supplement: Supplementary file 1 [file Table14.XLSX]

## Sheet: Sheet1
statistical program: IBM SPSS Statistics 26
	D3-1	D3-2	D3-3	D4-1	D4-2	D4-3
14:00:00	0.00569776	0.00719229	0.00793268	0.00314717	0.00195978	0.00326639
16:00:00	0.423494	0.415532	0.406553	0.414953	0.423265	0.394948
18:00:00	0.15775	0.144406	0.150718	0.180807	0.19796	0.212673
20:00:00	0.0168488	0.0155571	0.0198028	0.0241731	0.0251385	0.0271277
16:1n-7	0.0206748	0.022162	0.0219638	0.0187404	0.0197465	0.0181384
18:1n-9	0.172605	0.181163	0.177277	0.157726	0.161588	0.14688
20:1n-9	0.0481596	0.0510365	0.0473787	0.0606318	0.050649	0.0672224
22:1n-11	0.00299384	0.00328389	0.00357102	0.00253399	0.00361593	0.00310785
24:1	0.000682879	0.000816022	0.000734052	0.000617409	0.000433478	0.000810283
18:2n-3	0.000471239	0.000447211	0.00050575	0.00107849	0.000811333	0.00113793
18:2n-6	0.0439463	0.0512992	0.0495751	0.0513839	0.0433517	0.045769
18:3n-3	0.0509786	0.0483971	0.0515586	0.0264296	0.028311	0.0229235
20:2n-6	0.00672161	0.00811932	0.00745563	0.00643754	0.00656008	0.00782723
18:4n-3	0.0122801	0.0115686	0.0146538	0.00604897	0.00648041	0.00540471
20:4n-6	0.000344918	0.000423256	0.000294992	0.00062544	0.00045115	0.000738904
22:5n-3	0.0111401	0.0117362	0.0117044	0.0141936	0.0106417	0.0114505
22:6n-3	0.00196143	0.00264833	0.00232695	0.00629637	0.00456234	0.00773339
