# Supplementary material for: Lipidomic Profiling Reveals the Reducing Lipid Accumulation Effect of Dietary Taurine in Groupers (Epinephelus coioides)
Source: Front Mol Biosci. 2021 Dec 24;8:814318. doi: 10.3389/fmolb.2021.814318 (PMC8740052; doi:10.3389/fmolb.2021.814318)
Supplement: Supplementary file 4 [file Table6.XLSX]

## Sheet: Sheet1
statistical program: IBM SPSS Statistics 26 and Excel
Growth Rate			Liver lipid			muscle lipid			Feed conversion ratio			Feeding rate
D1-1	133.43		D1-1	10.42		D1-1	1.18		D1-1	1		D1-1	2.28
D1-2	153.5		D1-2	8.52		D1-2	1.43		D1-2	0.98		D1-2	2.18
D1-3	167.39		D1-3	9.77		D1-3	1.32		D1-3	0.99		D1-3	2.35
D2-1	188.27		D2-1	8.59		D2-1	1.79		D2-1	0.97		D2-1	2.42
D2-2	180.05		D2-2	6.9		D2-2	1.59		D2-2	0.94		D2-2	2.39
D2-3	187.52		D2-3	8.21		D2-3	1.45		D2-3	0.87		D2-3	2.57
D3-1	159.52		D3-1	13.53		D3-1	2.14		D3-1	1.01		D3-1	2.18
D3-2	148.25		D3-2	14.1		D3-2	1.95		D3-2	0.99		D3-2	2.26
D3-3	164.37		D3-3	12.51		D3-3	1.76		D3-3	1		D3-3	2.31
D4-1	179.6		D4-1	9.05		D4-1	1.79		D4-1	0.93		D4-1	2.31
D4-2	186.26		D4-2	9.35		D4-2	1.78		D4-2	0.88		D4-2	2.39
D4-3	174.35		D4-3	10.1		D4-3	1.8		D4-3	0.92		D4-3	2.47
