# Supplementary material for: Lipidomic Profiling Reveals the Reducing Lipid Accumulation Effect of Dietary Taurine in Groupers (Epinephelus coioides)
Source: Front Mol Biosci. 2021 Dec 24;8:814318. doi: 10.3389/fmolb.2021.814318 (PMC8740052; doi:10.3389/fmolb.2021.814318)
Supplement: Supplementary file 6 [file Table11.XLSX]

## Sheet: Sheet1
D1 vs D3 （statistical program: Excel）			D1 vs D2（statistical program: Excel）			D3 vs D4（statistical program: Excel）
PC	5		PC	14		TG	93
PE	5		PE	9		PC	15
LPE	3		TG	4		PE	9
SM	3		PG	3		LPE	5
TG	3		PI	2		PG	3
LPC	2		PS	1		LPC	2
PS	1		Co	1		PS	2
						PI	1
						SM	1
