# Supplementary material for: Lipidomic Profiling Reveals the Reducing Lipid Accumulation Effect of Dietary Taurine in Groupers (Epinephelus coioides)
Source: Front Mol Biosci. 2021 Dec 24;8:814318. doi: 10.3389/fmolb.2021.814318 (PMC8740052; doi:10.3389/fmolb.2021.814318)
Supplement: Supplementary file 9 [file Table10.XLSX]

## Sheet: Sheet1
A-Hierarchical clustering in the liver （statistical program: R）															C-Hierarchical clustering in the liver （statistical program: R）
LipidIon	D1-1	D1-2	D1-3	D3-1	D3-2	D3-3												LipidIon	D3-1	D3-2	D3-3	D4-1	D4-2	D4-3
LPE(20:5)-H	2.1294e+07	2.18925e+07	3.60739e+07	6.18413e+07	6.38594e+07	4.11749e+07												TG(16:0/20:5/20:5)+NH4	590197003	1828257967	2.3045e+08	6.00985e+08	6.05985e+08	4.94947e+08
LPE(20:4)-H	1.08172e+07	1.36033e+07	1.8369e+07	4.15131e+07	3.88831e+07	2.76453e+07												TG(20:1/18:1/22:5)+NH4	1058744252	2251545227	1828363126	4.63214e+08	1351094988	1505463457
LPE(22:6)-H	1.72059e+08	2.19539e+08	2.73417e+08	435202855	4.27897e+08	3.28926e+08												TG(18:1/20:5/22:6)+NH4	9.65151e+08	2882315531	8.12415e+08	1077207014	1649918233	1070907559
LPC(22:6)+HCOO	9.64046e+07	1.21518e+08	2.43704e+08	3.7391e+08	4.01041e+08	2.96403e+08												TG(18:3/18:2/22:6)+NH4	1596231233	4387939179	3.31911e+08	1421750766	1703880416	1131965277
PE(36:5p)-H	1.01911e+08	6.95792e+07	1.08134e+08	2.48583e+08	2.40908e+08	1.48387e+08												TG(18:3/18:2/18:3)+NH4	2431990394	4945392125	6.67594e+08	1868642896	2091623369	1596787767
SM(d18:1/16:0)+HCOO	9.22311e+07	7.62128e+07	9.25058e+07	1.72097e+08	1.24184e+08	1.27467e+08												TG(22:5/18:2/22:6)+NH4	5.43128e+08	1514635894	5.4031e+08	3.41038e+08	9.33229e+08	5.09987e+08
PE(18:0/20:3)-H	6.99069e+07	7.87579e+07	7.55064e+07	1.47044e+08		1.44186e+08												TG(18:3/18:2/22:6)+NH4	6.14423e+08	1623914385	218419523	5.0079e+08	6.69035e+08	5.12709e+08
SM(d37:3)+HCOO	2.77186e+07	2.70714e+07	2.25127e+07	3.51069e+07	3.25067e+07	3.25013e+07												TG(18:2/22:6/22:6)+NH4	6.83783e+08	2660569703	3.71799e+08	5.53123e+08	9.51243e+08	5.49017e+08
PE(18:1/22:5)-H	2.77635e+07	2.0554e+07	3.71879e+07	7.30125e+07	5.10137e+07	4.50862e+07												TG(18:1/18:2/20:4)+NH4	6413742567	10682560552	4052037751	4643447004	7831553735	5945353876
PC(16:0/18:1)+HCOO	4.42955e+08	261392310	3.88919e+08	8.26962e+08	6.99588e+08	5.1161e+08												TG(18:3/18:2/22:5)+NH4	7.10661e+08	1755008785	2.38615e+08	6.8169e+08	9.58935e+08	7.35855e+08
PE(20:2/22:6)-H	6.95537e+07	5.14926e+07	7.62159e+07	1.23306e+08	9.08163e+07	1.08207e+08												TG(22:5/18:2/22:5)+NH4	4.05015e+08	808625742	2.96326e+08	2.35042e+08	5.59149e+08	3.95705e+08
PE(20:0/22:6)-H	7.14052e+06	6.92155e+06	4.51823e+06	2.49966e+07	1.87312e+07	2.90936e+07												TG(18:3/14:1/18:2)+NH4	7.20858e+08	2018773829	1.52682e+08	8.05233e+08	5.32616e+08	4.85845e+08
PC(16:0/20:4)+HCOO	5.83767e+07	4.13832e+07	7.0241e+07	1.87979e+08	1.5607e+08	9.16836e+07												TG(20:5/18:2/18:2)+NH4	6160924424	11347208888	1987147149	5135049502	6702365597	4491645330
SM(d22:0/18:2)+HCOO	8.26676e+07	8.32918e+07	1.02022e+08	1.38244e+08	1.33231e+08	1.25611e+08												TG(16:0/20:5/22:6)+NH4	959687862	2639387964	5.95747e+08	1000586507	9.94895e+08	8.86493e+08
PC(18:0/18:1)+HCOO	2.3494e+08	1.92136e+08	2.53538e+08	3.22971e+08	2.94777e+08	2.81299e+08												TG(16:0/14:0/16:0)+NH4	8.45666e+08	1289254538	1639935240	1748499744	1106316249	5.81147e+08
PS(18:0/22:6)-H	167905628	1.63552e+08	1.54694e+08	3.79095e+08	4.8054e+08	2.42836e+08												TG(18:0/16:0/20:0)+NH4	3.0338e+08	4.61958e+08	4.64323e+08	4.89915e+08	458040174	277129467
PC(18:0/22:5)+HCOO	4.72663e+07	4.54966e+07	4.34893e+07	7.10687e+07	5.74851e+07	5.96261e+07												TG(16:0/18:3/22:6)+NH4	1693975249	4020788252	8.65636e+08	2064982932	1918719499	3217371819
TG(16:0/16:0/18:3)+NH4	19258345822	19382960346	19425371967	20092614457	19924161670	20810993416												TG(16:0/18:1/23:0)+NH4	6.47353e+08	6.8034e+08	6.53979e+08	7.17622e+08	6.9974e+08	4.67053e+08
TG(16:0/17:1/18:2)+NH4	5960379423	5898163966	5465461232	7858454059	10560699780	7650424192												TG(16:0/16:0/16:0)+NH4	1005051971	1589232559	2424478084	2209379781	1477119814	8.80987e+08
TG(16:0/18:3/20:4)+H	1753531281	1529775167	1684507860	6.34409e+08	1199242262	7.00141e+08												TG(22:5/18:2/20:4)+NH4	5.01744e+08	1217955625	1.17933e+08	2.29594e+08	5.90599e+08	4.78145e+08
PC(44:12)+H	103796545	1.06595e+08	1.36686e+08	357472437	385457780	1.85325e+08												TG(18:1/20:4/22:6)+NH4	1050399508	2183216411	1082215710	1078740273	1242363691	1263067468
LPC(22:6)+H	3.58085e+08	6.04866e+08	3.16941e+08	1569146836	1348268864	7.13709e+08												TG(18:3/18:2/20:5)+NH4	1104805818	2498557399	268277729	5.40662e+08	1153336886	8.98914e+08
																		TG(18:2/17:1/22:6)+NH4	4.36807e+08	1197176888	3.24637e+08	4.96787e+08	6.43537e+08	5.6242e+08
B-Hierarchical clustering in the liver （statistical program: R）																		TG(22:5/18:2/18:2)+NH4	3767188543	6921121251	1828779483	3186823848	4749354183	3141245001
LipidIon	D1-1	D1-2	D1-3	D2-1	D2-2	D2-3												TG(16:0/22:6/22:6)+NH4	8.95946e+08	2342581774	4.99593e+08	5.164e+08	9.39913e+08	6.19704e+08
PE(36:5p)-H	1.01911e+08	6.95792e+07	1.08134e+08	1.71235e+08	1.71034e+08	1.85285e+08												TG(18:3/18:2/18:3)+NH4	2392346265	6822356013	3352832702	2214625132	2605155284	2039290702
PE(18:2/18:2)-H	4.09612e+07	1.80118e+07	4.65433e+07	5.52288e+07	6.28673e+07	6.46691e+07												TG(18:1/18:2/22:5)+NH4	4580643040	7689030092	2742557138	3450733767	6488203841	4040762238
PE(16:0/20:4)-H	7.67352e+07	4.70226e+07	7.1535e+07	1.11195e+08	1.25762e+08	1.56388e+08												TG(18:1/20:2/22:5)+NH4	1308865803	2185563254	8.33223e+08	6.52993e+08	1473229484	1271236288
PE(18:1p/20:5)-H	7.68163e+07	5.31837e+07	7.66118e+07	1.21719e+08	1.35186e+08	1.25981e+08												TG(16:0/18:1/24:0)+NH4	1327572600	1156194777	1281294268	1260441049	1307838479	1197702719
PG(16:0/18:1)-H	7.02028e+07	3.76167e+07	6.81698e+07	9.40749e+07	1.34772e+08	1.44524e+08												TG(18:0/20:5/22:6)+NH4	5.48877e+08	1204974282	5.65655e+08	5.09403e+08	5.86964e+08	5.65536e+08
PE(18:0p/20:5)-H	3.17916e+07	2.64676e+07	4.04705e+07	4.8765e+07	5.04054e+07	6.53193e+07												TG(18:3/18:2/20:5)+NH4	1124257413	3161704863	2.04116e+08	1394775806	1225356811	674628894
PE(18:0/20:5)-H	388738374	2.39426e+08	4.21035e+08	4.69194e+08	5.62e+08	6.25584e+08												TG(18:2/18:2/22:6)+NH4	5997835456	11335230878	2287280082	7441481710	7920291868	5638110056
PE(18:2p/22:6)-H	6.07046e+07	4.19915e+07	7.30202e+07	9.84883e+07	1.04537e+08	1.08519e+08												TG(20:5/18:2/22:6)+NH4	1137619310	3224287208	2.80431e+08	9.3205e+08	1352746924	6.81628e+08
PG(18:1/18:2)-H	3.16398e+07	2.17152e+07	3.82193e+07	4.97903e+07	5.42933e+07	5.62778e+07												PC(40:7)+H	5.63597e+08	4.19541e+08	1.67976e+08	1.39741e+08	6.06062e+08	4.65966e+08
PE(18:1p/22:6)-H	1.26869e+08	9.10125e+07	1.21402e+08	155678669	1.67237e+08	1.69863e+08												PC(16:1/20:5)+HCOO	9.78797e+07	8.10857e+07	2.08986e+07	4.35453e+07	4.76988e+07	7.46498e+07
PC(14:0/18:2)+HCOO	1.81098e+07	1.08918e+07	1.72163e+07	3.09786e+07	2.18137e+07	3.10627e+07												TG(16:0/18:1/22:0)+NH4	1883244587	2097768608	2253980373	2160199314	2158306022	1855067282
PE(17:1/22:2)-H	4.45165e+06	2.77954e+06	5.68777e+06	9.02077e+06	1.26516e+07	1.45475e+07												PE(20:2/20:5)-H	1470126231	1104715743	698271239	1077033787	9.23975e+08	1205748868
PS(18:0/18:2)-H	4.06699e+07	3.00836e+07	4.45856e+07	5.08014e+07	5.94962e+07	6.48984e+07												TG(20:1/18:1/22:6)+NH4	1171337924	1733100391	1214552505	1233479263	1520993480	1354784015
PC(16:0/18:2)+HCOO	9.97295e+08	7.79158e+08	1003942987	1259902522	1504795496	1530183388												TG(18:4/16:0/16:1)+NH4	8.15466e+08	1207343171	5.3022e+08	1004737940	6.83692e+08	4.47657e+08
PC(18:2/18:2)+HCOO	3.01178e+08	2.63403e+08	3.76415e+08	5.38811e+08	5.14791e+08	5.30368e+08												TG(18:0/16:0/16:0)+NH4	8.86548e+08	2080754013	2051014802	2155793978	2135426707	8.6625e+08
PC(18:1/18:2)+HCOO	3.81529e+08	4.82794e+08	4.19786e+08	4.97914e+08	5.43084e+08	5.69595e+08												TG(17:0/18:1/20:1)+NH4	6.8655e+08	6.58626e+08	1264013511	976824365	1674917159	4.29471e+08
PC(18:0/18:2)+HCOO	9.51696e+08	1079279151	1045048693	1414927089	1440356262	1837599904												TG(18:1/20:2/22:6)+NH4	1624802804	2297695837	1627164876	1321385197	2046724177	1815922926
PG(20:0/20:0)-H	3.84963e+08	243166962	6.38284e+08	790660831	814064890	8.57863e+08												TG(18:4/16:0/18:2)+NH4	2891478088	4499588535	2746423941	2419456809	2717670715	3191037788
PC(19:0/18:2)+HCOO	1.83137e+07	2.17514e+07	2.54261e+07	3.65449e+07	3.34281e+07	4.67886e+07												TG(18:4/16:1/18:2)+NH4	1683732762	3219991316	3.99382e+08	1124993544	1299588740	8.0288e+08
PI(18:0/20:4)-H	1135328375	8.64367e+08	1220592633	1359483485	1743773350	1687639517												TG(20:2/18:2/22:6)+NH4	1170762978	1960732037	9.03418e+08	670850119	2097450796	1271165265
PC(34:3)+H	610650993	4.26418e+08	5.72393e+08	1127696754	9.76375e+08	1162550173												TG(16:0/14:0/22:6)+NH4	5.79997e+08	8.80511e+08	4.10292e+08	828656008	579023721	3.51731e+08
PC(34:3)+H	3.62927e+08	2.39136e+08	3.4503e+08	6.26888e+08	5.971e+08	5.90861e+08												TG(16:0/14:0/16:1)+NH4	9.8741e+08	1183213573	2065221175	1576404261	1114692211	724797116
PC(36:5)+H	3.01615e+08	271191311	3.53052e+08	5.40244e+08	4.85199e+08	776771927												TG(26:0/16:0/18:2)+NH4	7.84731e+08	9.23779e+08	8.9346e+08	8.2614e+08	1143137842	8.43649e+08
PC(36:5)+H	2890631674	2541274491	3416287889	3938335656	4703824164	4843797291												TG(16:0/16:0/20:5)+NH4	1512825321	2192212169	1289398205	1717735487	1329254932	9.68635e+08
PC(36:4)+H	3150432212	3115149525	4908462022	5487656565	5231007772	5507279113												TG(18:2/18:2/18:2)+NH4	6015619765	9753652290	6031651970	6332362111	6098979384	5460523279
PC(38:7)+H	3.35531e+08	2.52247e+08	4.20002e+08	5.04045e+08	6.51125e+08	5.43008e+08												PC(18:1/22:5)+HCOO	7.86966e+08	6.96608e+08	4.29893e+08	5.95366e+08	5.75663e+08	6.40879e+08
PC(38:7)+H	6.30845e+08	5.9567e+08	8.73984e+08	9.87706e+08	1150999931	1339527074												TG(18:3/18:2/18:2)+NH4	8159847290	15301815046	4325126568	8859832842	9249307904	8677176206
PC(38:6)+H	1237331671	1111170165	1471381954	1615165481	1754162625	2183468030												PC(18:2/22:6)+HCOO	5.44846e+08	3.69865e+08	2.45465e+08	4.0121e+08	3.65262e+08	3.86092e+08
Co(Q9)+NH4	6.48266e+08	5.01195e+08	7.2142e+08	4.30428e+08	3.02568e+08	4.18907e+08												TG(16:0/18:2/22:6)+NH4	7524019723	14770037944	6055297704	7923926056	7112288839	7403344672
TG(16:0/18:3/20:4)+H	1753531281	1529775167	1684507860	7.20713e+08	8.36138e+08	863049549												TG(18:1/18:2/18:2)+NH4	3590400038	4372813274	3643987754	3566477331	3346161297	3801838397
TG(19:1/16:0/18:2)+NH4	1777699339	1757437757	1837314190	2257966430	2073336086	1959649204												TG(18:1/22:6/22:6)+NH4	7.06852e+08	1969309010	6.1804e+08	4.83436e+08	1079331623	551551535
PI(18:0/20:5)+NH4	2.29161e+08	2.3126e+08	247514741	3.00716e+08	3.84746e+08	397414139												TG(18:3/18:2/18:3)+NH4	1213145791	3341095847	2.43862e+08	1834322950	1100504306	7.88964e+08
TG(20:1/18:1/22:5)+NH4	1347216348	1425067945	1408651782	9.52581e+08	5.15749e+08	1095216021												TG(16:0/18:1/22:6)+NH4	5600080158	9086520827	4490550608	5131334676	5857887249	4653679528
TG(18:1/18:2/24:1)+NH4	3.71564e+08	4.46791e+08	5.19156e+08	8.34295e+08	6.14028e+08	6.95505e+08												TG(18:0/18:1/20:4)+NH4	1807806881	2650587337	2265691871	2045269272	2199982032	1759670755
																		TG(18:0/18:1/22:5)+NH4	3864150337	5226641322	3635831388	1945874677	4376624045	3560727300
D-Hierarchical clustering in the muscle （statistical program: R）																		PI(18:0/20:4)-H	2508802518	1797550250	1142199685	1727613308	1652458005	1722533696
LipidIon	D1-1	D1-2	D1-3	D3-1	D3-2	D3-3												TG(18:2/18:2/20:4)+NH4	1627205592	6546113791	5.94232e+08	3010169532	3695080808	2791065882
PC(18:0/20:5)+HCOO	3.50968e+07	3.38304e+07	3.23049e+07	3.79576e+07	4.62023e+07	4.53063e+07												TG(16:1/18:3/18:3)+NH4	2843298313	4430382615	2.44142e+08	2244223928	2261276348	1269922224
PS(43:5)-H	3.55543e+07	2.89951e+07	5.0385e+07	6.34462e+07	6.80949e+07	7.16922e+07												TG(16:0/16:0/22:6)+NH4	1288504525	2122395987	1374174455	1528190941	1356611231	1755251687
PC(32:2)+H	2.04212e+08	2.56257e+08	2.39351e+08	1.29313e+08	1.53689e+08	1.71467e+08												TG(18:1/18:2/22:6)+NH4	6899819588	13549182738	5786572717	7505614431	9523481181	6889295277
TG(14:0/17:1/18:2)+NH4	1.06559e+08	2.99906e+08	4.71908e+07	5.45737e+08	3.39546e+08	4.76412e+08												TG(16:0/22:5/22:6)+NH4	8.77387e+08	1818770196	7.66663e+08	715587430	9.54458e+08	8.55631e+08
TG(22:5/18:2/18:2)+NH4	1.6043e+08	4.05067e+08	149738810	7.96559e+08	4.67953e+08	5.77535e+08												TG(20:0/18:1/22:6)+NH4	8.11803e+08	1875176942	1057109954	1225564567	1025429050	9.4307e+08
TG(14:0/22:4/22:4)+NH4	2.05668e+08	405922077	1.51653e+08	877399280	4.38048e+08	7.99223e+08												PE(36:5p)-H	2.48583e+08	2.40908e+08	1.48387e+08	184387238	1.89619e+08	1.85613e+08
PE(38:6p)-H	1.21836e+07	1.34435e+07	8.33018e+06	1.61317e+07	2.647e+07	3.10957e+07												PC(20:5/18:2)+HCOO	4.02948e+08	2.66305e+08	1.27027e+08	1.72904e+08	295199694	2.47633e+08
PC(16:0/16:0)+HCOO	5.52312e+07	3.97834e+07	4.93956e+07	6.36491e+07	7.77617e+07	6.14369e+07												TG(18:1/22:5/22:6)+NH4	5.72045e+08	1506883626	1067922233	7.92158e+08	1002293961	6.7261e+08
PS(18:0/18:2)-H	5.19924e+07	5.73839e+07	5.88912e+07	3.09946e+07	4.00415e+07	4.23415e+07												TG(18:0/16:0/22:6)+NH4	1234332323	2261085573	1527326994	1350408405	1338834331	1210723913
PC(16:0e/18:2)+HCOO	2.40108e+07	2.49922e+07	2.41634e+07	4.38579e+07	3.01752e+07	4.08154e+07												TG(16:0/16:0/18:1)+NH4	12717753921	14543669843	13394609238	13384274593	14186856495	10189590243
PS(37:3)-H	1.72179e+07	1.57463e+07	1.53552e+07	1.10849e+07	1.25692e+07	1.01763e+07												TG(16:0/18:1/22:5)+NH4	6602735345	10141394634	6703259784	6465910733	7033794111	6553646062
PC(16:0e/20:4)+HCOO	9.46554e+06	7.97402e+06	9.95018e+06	1.28252e+07	1.45025e+07	1.6062e+07												TG(18:3/18:2/18:2)+NH4	7434915675	14155717021	2466162780	8623502029	10843974427	6790648341
																		TG(18:0/18:0/22:6)+NH4	4.39524e+08	9.39279e+08	5.60025e+08	5.7492e+08	4.9439e+08	4.89271e+08
E-Hierarchical clustering in the muscle （statistical program: R）																		TG(20:1/18:1/18:2)+NH4	3506887453	7451585892	5228114672	3763781515	4371247356	7139365074
LipidIon	D3-1	D3-2	D3-3	D4-1	D4-2	D4-3												TG(18:0/18:1/22:6)+NH4	4040617461	5482816181	4595304195	4062656008	4380435983	4085389406
MGDG(41:11)-H	2.1964e+07	2.21305e+07	2.43481e+07	3.62396e+07	3.62323e+07	3.14539e+07												TG(18:0/20:1/22:5)+NH4	5.98977e+08	1081303433	585241769	5.79794e+08	7.12273e+08	6.21771e+08
PC(16:0p/22:5)+HCOO	1.46656e+08	1.57122e+08	1.65422e+08	2.01593e+08	1.86766e+08	2.01776e+08												TG(16:0/14:0/18:1)+NH4	9376272433	9932755864	9465756606	9916532271	9991125706	6660788545
PI(18:0/22:6)-H	4.11337e+08	3.75979e+08	381628990	4.25769e+08	4.26385e+08	4.39353e+08												TG(18:2/18:2/20:4)+NH4	4893612614	11095130333	4416124465	5195046406	5949161391	8311067035
PC(36:4p)+H	6.5045e+08	6.14085e+08	6.62223e+08	5.90171e+08	5.61666e+08	5.95105e+08												PE(20:5/18:2)-H	9.06734e+07	5.94728e+07	2.19111e+07	4.05729e+07	3.50376e+07	5.3838e+07
PC(35:2)+H	6.4411e+08	6.66727e+08	6.39435e+08	6.84043e+08	7.01092e+08	7.00134e+08												PG(18:1/18:2)-H	133122874	7.45579e+07	3.64602e+07	6.90687e+07	6.61177e+07	6.37063e+07
PE(18:1/22:6)+H	6.4325e+08	6.69099e+08	6.65262e+08	7.36478e+08	7.11627e+08	6.93688e+08												TG(18:3/18:2/18:2)+NH4	2798113098	6952415144	1251026662	2716442616	3320444569	1913979233
PC(38:3)+H	5.54962e+08	5.36216e+08	5.39128e+08	6.11191e+08	5.93854e+08	5.61177e+08												PE(18:2p/22:6)-H	2.58194e+08	1.38303e+08	7.13827e+07	1.37631e+08	1.24377e+08	1.26739e+08
TG(14:0/17:1/18:2)+NH4	5.45737e+08	3.39546e+08	4.76412e+08	1.26413e+08	3.01434e+08	1.76949e+08												TG(18:1/18:2/18:3)+NH4	6901319437	10641292026	9363738593	3337235337	7275314210	4321009653
PE(16:0/18:2)-H	4.15676e+07	5.64975e+07	4.4613e+07	7.45449e+07	6.94236e+07	6.35393e+07												TG(16:0/18:2/18:3)+NH4	12698095597	15883088607	5944478503	10406450054	13815539470	10871354958
PE(18:2/18:2)-H	5.51979e+07	5.78578e+07	5.69392e+07	8.42654e+07	8.57762e+07	6.8317e+07												TG(18:1/22:5/22:6)+NH4	4.83612e+08	1246123797	4.02898e+08	2.92469e+08	5.98391e+08	4.21123e+08
PE(18:1/20:5)-H	2.62695e+07	2.33639e+07	2.55188e+07	4.0078e+07	3.64466e+07	3.28441e+07												TG(18:1/18:2/18:3)+NH4	20329124663	30771858616	5078732104	20919117884	25869317283	19481720742
PS(35:1)-H	1.57339e+07	1.51076e+07	1.59565e+07	2.49963e+07	2.33964e+07	1.93959e+07												TG(56:6)+NH4	1447271920	2357502366	1016562473	1138817119	1604448090	1477394725
PS(18:0/18:2)-H	3.09946e+07	4.00415e+07	4.23415e+07	5.39493e+07	6.07591e+07	4.91604e+07												LPC(22:6)+H	1569146836	1348268864	7.13709e+08	1406345224	1605495694	674391918
PC(18:2/18:2)+HCOO	5.16923e+08	5.65216e+08	5.89687e+08	7.17274e+08	6.86144e+08	7.04982e+08												TG(20:0/16:0/18:1)+NH4	3063781147	3282292743	3238538496	3915050633	3501418644	2786094442
																		PC(20:5/22:6)+HCOO	9.56681e+07	5.73328e+07	4.66309e+07	5.35332e+07	6.18466e+07	5.05273e+07
																		PS(39:4)-H	1.68536e+08	9.52208e+07	5.02197e+07	7.50079e+07	1.11522e+08	1.09078e+08
																		PC(16:1/22:6)+HCOO	218389203	9.84041e+07	6.97484e+07	1.04257e+08	1.35964e+08	1.83014e+08
																		PC(18:3/22:6)+HCOO	1.15554e+08	5.71381e+07	4.02279e+07	5.15427e+07	5.92531e+07	8.84308e+07
																		TG(14:0/14:0/18:2)+NH4	9.65973e+08	1257998404	7.81971e+08	1320189122	8.46401e+08	5.46604e+08
																		PE(18:1p/20:5)-H	2.41934e+08	1.60641e+08	9.4267e+07	1.50697e+08	157312220	164262276
																		TG(18:1/18:3/22:5)+NH4	1134941410	2046020279	3.9992e+08	8.35823e+08	1446954565	1069196403
																		TG(16:1/14:1/18:2)+NH4	1593427459	1588225819	901404734	1406878840	1120348362	9.31563e+08
																		PC(18:1/20:4)+HCOO	4.21402e+08	2.67999e+08	1.87998e+08	2.29988e+08	2.69293e+08	3.04876e+08
																		TG(18:0/16:0/18:1)+NH4	7895396987	8883600865	9030307854	8768919518	9245750961	7215035944
																		SM(d20:1/22:0)+HCOO	6.42383e+07	6.91817e+07	3.23067e+07	7.72908e+07	6.53796e+07	6.05632e+07
																		TG(18:1/18:1/22:6)+NH4	5561788711	15448351603	4884073640	5503228589	5776820522	5154605622
																		PE(18:2/22:6)-H	4.73801e+08	3.69874e+08	2.34268e+08	4.15674e+08	2.7423e+08	4.3661e+08
																		PC(18:1/22:6)+HCOO	5.21039e+08	3.4601e+08	2.53646e+08	4.53036e+08	3.55737e+08	4.47141e+08
																		PC(18:1/18:2)+HCOO	711271981	5.83572e+08	3.82625e+08	5.91276e+08	5.83031e+08	617873426
																		LPE(20:5)-H	6.18413e+07	6.38594e+07	4.11749e+07	5.70775e+07	6.26542e+07	5.58561e+07
																		TG(18:0/18:0/22:5)+NH4	3.30262e+08	8.04297e+08	5.21236e+08	5.50799e+08	5.67836e+08	3.66339e+08
																		PC(18:2/18:2)+HCOO	7.29319e+08	5.17635e+08	3.02596e+08	5.07923e+08	5.14038e+08	5.37769e+08
																		TG(16:1/18:2/18:3)+NH4	7000394139	9736082853	2841950370	6135804398	8194660016	5479790782
																		PC(39:7)+H	4.40499e+08	3.24651e+08	9.70008e+07	169605347	5.03227e+08	446941113
																		LPE(18:1)-H	8.22776e+07	6.97947e+07	4.8517e+07	8.39649e+07	7.21681e+07	7.39617e+07
																		PC(18:0/18:1)+HCOO	3.22971e+08	2.94777e+08	2.81299e+08	2.88489e+08	3.05265e+08	3.15745e+08
																		PG(20:0/20:0)-H	1594020282	8.83507e+08	3.37549e+08	9.43304e+08	9.4161e+08	9.26887e+08
																		PE(16:0/20:4)-H	185870661	1.26708e+08	6.05707e+07	1.10994e+08	7.85675e+07	1.28475e+08
																		TG(18:3/17:1/18:2)+NH4	1140245386	2402723336	3.90939e+08	9.64153e+08	1789767549	6.61115e+08
																		LPE(22:6)-H	435202855	4.27897e+08	3.28926e+08	4.461e+08	4.57972e+08	4.27282e+08
																		TG(16:0/16:1/18:1)+NH4	27728033811	18831673334	16154155055	13395952459	30575053446	13547781546
																		PS(41:5)-H	5.49924e+08	3.44924e+08	2.50503e+08	3.33789e+08	3.33731e+08	3.15907e+08
																		PE(17:0/18:2)-H	8.83669e+07	7.12292e+07	3.08395e+07	6.41512e+07	5.20627e+07	6.51326e+07
																		PC(38:7)+H	3412496630	2211099051	6.35417e+08	1916712617	3750966366	1875259422
																		LPE(18:2)-H	1.47003e+08	1.37757e+08	1.03239e+08	1.40082e+08	1.61551e+08	1.40465e+08
																		TG(52:4)+NH4	3221024123	3730133345	1631898514	2057857507	3710674243	2467070274
																		TG(16:0/18:1/20:1)+NH4	10027511234	8661298099	9890145479	4896846700	11367089263	10298781971
																		TG(18:0/16:0/18:0)+NH4	5.39803e+08	1160076649	1108011176	1090506679	1155333586	5.51114e+08
																		PG(20:0/22:5)-H	4.07915e+08	2.11379e+08	1.10951e+08	1.564e+08	2.53539e+08	2.25549e+08
																		PE(18:2/20:4)-H	2.46582e+08	1.78354e+08	7.57445e+07	1.62164e+08	132808430	1.53962e+08
																		LPC(22:6)+HCOO	3.7391e+08	4.01041e+08	2.96403e+08	3.20349e+08	3.91002e+08	2.8683e+08
																		LPE(16:0)-H	1.33976e+08	1.16945e+08	6.7894e+07	1.22734e+08	1.33949e+08	1.19987e+08
																		TG(16:0/14:0/18:2)+NH4	6315761177	6740864697	6412715712	7514262131	7454128412	6481532247
																		TG(16:0/18:1/18:3)+NH4	31065161712	44094802149	23460385902	34667991394	30328246287	38062692219
