# Supplementary material for: Lipidomic Profiling Reveals the Reducing Lipid Accumulation Effect of Dietary Taurine in Groupers (Epinephelus coioides)
Source: Front Mol Biosci. 2021 Dec 24;8:814318. doi: 10.3389/fmolb.2021.814318 (PMC8740052; doi:10.3389/fmolb.2021.814318)
Supplement: Supplementary file 10 [file Table12.XLSX]

## Sheet: Sheet1
The normalized values of different identified PC, PE and PI molecular species in D3 and D4 liver for analysis（statistical program: IBM SPSS Statistics 26 and GraphPad Prism 9）
16:0			PE	TG			PE	TG			C18:2n-6			PC	PE	TG		PC	PE	TG
	sn-1	D3-1	0.00103226	0.804928	sn-1	D4-1	0.00319214	0.76376				sn-1	D3-1	0.00572056	0.00439347	0.0882436	D4-1	0.0041743	0.00328509	0.105738
		D3-2	0.000565688	0.797602		D4-2	0.00204124	0.790892					D3-2	0.00224328	0.0017353	0.107647	D4-2	0.00334955	0.00202434	0.0962173
		D3-3	0.000382112	0.746821		D4-3	0.00453829	0.805542					D3-3	0.00407916	0.00283869	0.104392	D4-3	0.00438239	0.00340261	0.110583
	Sn-2	D3-1	0	0.19404	Sn-2	D4-1	0	0.2356				sn-2	D3-1	0.0235978	0.00135366	0.618401	D4-1	0.0146415	0.000594366	0.602662
		D3-2	0	0.201832		D4-2	0	0.208706					D3-2	0.00904544	0.000532908	0.628792	D4-2	0.0195923	0.000338557	0.628641
		D3-3	0	0.252797		D4-3	0	0.19366					D3-3	0.0107748	0.00112656	0.583233	D4-3	0.0155519	0.000255384	0.603218
												Sn-3	D3-1			0.25829	D4-1			0.268905
18:1n-9													D3-2			0.250004	D4-2			0.249837
													D3-3			0.293556	D4-3			0.262607
			PC	PE	TG		PC	PE	TG
	sn-1	D3-1	0.0168564	0.0016709	0.429052	D4-1	0.0139227	0.00112218	0.41299		22:5n-3			PC	PE	TG		PC	PE	TG
		D3-2	0.00821708	0.000696866	0.474895	D4-2	0.0108547	0.000957313	0.466449			sn-1	D3-1	0.241812	0.00560605	0.451247	D4-1	0.168615	0.00319214	0.477338
		D3-3	0.010563	0.000793949	0.357069	D4-3	0.0134696	0.00110035	0.386987				D3-2	0.0936465	0.00219724	0.538347	D4-2	0.239326	0.00204124	0.469278
	sn-2	D3-1	0.00223058	0	0.55019	D4-1	0.00214827	0	0.569817				D3-3	0.132282	0.00358244	0.494797	D4-3	0.183209	0.00453829	0.436082
		D3-2	0.00127876	0	0.514912	D4-2	0.00185767	0	0.519881			Sn-2	D3-1	0.0060516	0.105851	0.338229	D4-1	0.00342599	0.0965935	0.250835
		D3-3	0.0023692	0	0.629205	D4-3	0.00211509	0	0.596328				D3-2	0.00299573	0.0467489	0.316064	D4-2	0.00277886	0.062994	0.223582
													D3-3	0.00341689	0.129579	0.360394	D4-3	0.00629262	0.115485	0.254393
20:4n-6			PC	PE	TG		PC	PE	TG
	sn-1	D3-1	0	0	0	D4-1	0	0	0		22:6n-3			PC	PE	TG		PC	PE	TG
		D3-2	0	0	0	D4-2	0	0	0			sn-1	D3-1	0	0	0	D4-1	0	0	0
		D3-3	0	0	0	D4-3	0	0	0				D3-2	0	0	0	D4-2	0	0	0
	Sn-2	D3-1	0.222587	0.222587	0.554827	D4-1	0.149467	0.149467	0.701066				D3-3	0	0	0	D4-3	0	0	0
		D3-2	0.0985575	0.0985575	0.802885	D4-2	0.151207	0.151207	0.697585			sn-2	D3-1	0.030894	0.0116809	0.0364886	D4-1	0.019757	0.00886455	0.0248801
		D3-3	0.128924	0.128924	0.742152	D4-3	0.16279	0.16279	0.67442				D3-2	0.00972389	0.00394244	0.0540924	D4-2	0.0202633	0.00545276	0.0406348
													D3-3	0.0154673	0.00628067	0.0306057	D4-3	0.026276	0.00923919	0.0282133
												Sn-3	D3-1			0.920936	D4-1			0.946498
													D3-2			0.932241	D4-2			0.933649
													D3-3			0.947646	D4-3			0.936272
