# Supplementary material for: Lipidomic Profiling Reveals the Reducing Lipid Accumulation Effect of Dietary Taurine in Groupers (Epinephelus coioides)
Source: Front Mol Biosci. 2021 Dec 24;8:814318. doi: 10.3389/fmolb.2021.814318 (PMC8740052; doi:10.3389/fmolb.2021.814318)
Supplement: Supplementary file 11 [file Table5.XLSX]

## Sheet: Figure S1
Volcano plot data of liver (A) （statistical program: R）							Volcano plot data of liver (B) （statistical program: R）								Volcano plot data of liver (C) （statistical program: R）								Volcano plot data of muscle (D) （statistical program: R）									Volcano plot data of muscle (E) （statistical program: R）								Volcano plot data of muscle (F) （statistical program: R）
Accession	Fold Change	P-value						Accession	Fold Change	P-value					accsession	Fold Change	P-value						Accession	FC	PValue							Accession	FC	PValue						Accession	FC	PValue
LPE(20:5)-H	0.474967	0.028492						PE(36:5p)-H	1.8867	0.003					LPE(16:0)-H	1.97364	0.0395473						PC(18:0/20:5)+HCOO	0.781919	0.0262256							PC(14:0e/18:1)+HCOO	0.651442	0.011091						MGDG(41:11)-H	1.5184	0.00261
LPE(20:4)-H	0.396047	0.0104918						PE(18:2/18:2)-H	1.7321	0.04883					LPE(18:2)-H	1.92053	0.0333178						PS(43:5)-H	0.565529	0.0121314							MGDG(41:11)-H	1.03841	0.796847						PC(16:0p/22:5)+HCOO	1.2577	0.00542
LPE(22:6)-H	0.557887	0.0175836						PE(16:0/20:4)-H	2.0141	0.01505					LPE(18:1)-H	2.02813	0.0244163						PC(32:2)+H	1.53986	0.0140066							PE(22:6/22:6)-H	0.695713	0.0651691						PI(18:0/22:6)-H	1.1048	0.02595
LPC(22:6)+HCOO	0.430881	0.0212324						PE(18:1p/20:5)-H	1.8532	0.00261					LPE(20:5)-H	2.49176	0.0212483						TG(14:0/17:1/18:2)+NH4	0.333155	0.0359754							PS(18:0/22:6)-H	0.917616	0.530293						PC(36:4p)+H	0.9067	0.02835
PE(36:5p)-H	0.438366	0.0254147						PG(16:0/18:1)-H	2.1216	0.0245					LPE(22:6)-H	1.93377	0.0271796						TG(22:5/18:2/18:2)+NH4	0.388283	0.0422466							PC(16:0p/22:6)+HCOO	0.804026	0.271458						PC(35:2)+H	1.0692	0.01112
SM(d18:1/16:0)+HCOO	0.615814	0.029487						PE(18:0p/20:5)-H	1.6661	0.03021					LPC(22:6)+HCOO	1.98729	0.037389						TG(14:0/22:4/22:4)+NH4	0.360928	0.0445511							PE(22:5/22:6)-H	0.904237	0.704322						PE(18:1/22:6)+H	1.083	0.02083
PE(18:0/20:3)-H	0.581209	0.0355675						PE(18:0/20:5)-H	1.5791	0.04827					PE(36:5p)-H	2.07782	0.00637723						PE(38:6p)-H	0.460765	0.0474137							PS(18:0/22:5)-H	0.87112	0.367821						PC(38:3)+H	1.0834	0.04539
SM(d37:3)+HCOO	0.772139	0.0148272						PE(18:2p/22:6)-H	1.773	0.0088					PE(17:0/18:2)-H	2.17921	0.029681						PC(16:0/16:0)+HCOO	0.711914	0.045981							PC(16:0p/22:5)+HCOO	0.962907	0.806379						TG(14:0/17:1/18:2)+NH4	0.4441	0.03418
PE(18:1/22:5)-H	0.505613	0.046212						PG(18:1/18:2)-H	1.7512	0.01135					PE(16:0/20:4)-H	2.5983	0.026147						PS(18:0/18:2)-H	1.48413	0.010651							PC(18:0p/20:5)+HCOO	1.33453	0.521102						PE(16:0/18:2)-H	1.4544	0.01769
PC(16:0/18:1)+HCOO	0.536399	0.0413604						PE(18:1p/22:6)-H	1.4524	0.01292					PE(18:1p/20:5)-H	2.08795	0.0183597						PC(16:0e/18:2)+HCOO	0.637068	0.0288175							PC(16:0e/22:5)+HCOO	0.970771	0.852161						PE(18:2/18:2)-H	1.4022	0.01559
PE(20:2/22:6)-H	0.61199	0.0251139						PC(14:0/18:2)+HCOO	1.8143	0.03034					PE(20:5/18:2)-H	2.84207	0.00942708						PS(37:3)-H	1.42828	0.00579545							PE(18:1p/18:2)+H	1.22479	0.209036						PE(18:1/20:5)-H	1.4553	0.00728
PE(20:0/22:6)-H	0.255149	0.00444994						PE(17:1/22:2)-H	2.8036	0.01315					PE(18:2/20:4)-H	1.96921	0.0365327						PC(16:0e/20:4)+HCOO	0.63125	0.0085559							PC(16:0e/22:5)+HCOO	1.03241	0.5118						PS(35:1)-H	1.4485	0.01422
PC(16:0/20:4)+HCOO	0.390149	0.0399684						PS(18:0/18:2)-H	1.519	0.02876					PE(18:2p/22:6)-H	2.08128	0.0107442						MGDG(41:11)-H	1.42034	0.0964137							PS(40:3)-H	0.993678	0.966973						PS(18:0/18:2)-H	1.4453	0.02523
SM(d22:0/18:2)+HCOO	0.67487	0.00421529						PC(16:0/18:2)+HCOO	1.5447	0.01126					PG(18:1/18:2)-H	2.02644	0.00967323						PE(22:6/22:6)-H	0.910261	0.53131							PC(16:0e/22:4)+HCOO	1.28617	0.154573						PC(18:2/18:2)+HCOO	1.2611	0.0033
PC(18:0/18:1)+HCOO	0.757039	0.0293995						PC(18:2/18:2)+HCOO	1.6833	0.00322					PE(18:2/22:6)-H	1.75738	0.0208809						PS(18:0/22:6)-H	0.753765	0.0991476							PC(18:0e/20:4)+HCOO	0.890033	0.51853						PE(22:6/22:6)-H	1.13987	0.34535
PS(18:0/22:6)-H	0.440966	0.0407985						PC(18:1/18:2)+HCOO	1.2543	0.03965					PE(20:2/20:5)-H	2.0279	0.00190751						PC(16:0p/22:6)+HCOO	0.921682	0.739062							SM(d41:3)+HCOO	0.756704	0.0113382						PS(18:0/22:6)-H	0.939877	0.48283
PC(18:0/22:5)+HCOO	0.724053	0.0164815						PC(18:0/18:2)+HCOO	1.5256	0.01921					PC(16:1/20:5)+HCOO	3.58677	0.00179206						PE(22:5/22:6)-H	0.927227	0.771947							SM(d41:2)+HCOO	0.846232	0.266858						PC(16:0p/22:6)+HCOO	1.22317	0.32841
TG(16:0/16:0/18:3)+NH4	0.954608	0.0291431						PG(20:0/20:0)-H	1.9445	0.02725					PS(39:4)-H	2.359	0.0154564						PS(18:0/22:5)-H	1.05795	0.780582							CerG2(d32:3+hO)-H	1.01368	0.919946						PE(22:5/22:6)-H	0.926405	0.69476
TG(16:0/17:1/18:2)+NH4	0.66453	0.0373643						PC(19:0/18:2)+HCOO	1.7829	0.01953					PC(18:2/18:2)+HCOO	1.86871	0.0233207						PC(16:0p/22:5)+HCOO	0.77242	0.0868015							PC(19:0/18:2)+HCOO	0.875	0.468253						PS(18:0/22:5)-H	1.15859	0.45247
TG(16:0/18:3/20:4)+H	1.96062	0.0129964						PI(18:0/20:4)-H	1.4877	0.03127					PC(18:1/18:2)+HCOO	1.29357	0.0212347						PC(18:0p/20:5)+HCOO	0.505423	0.102877							SM(d41:1)+HCOO	0.877292	0.28422						PC(18:0p/20:5)+HCOO	1.18731	0.30176
PC(44:12)+H	0.373903	0.0379093						PC(34:3)+H	2.0296	0.00232					PC(18:0/18:1)+HCOO	1.2985	0.0246128						PC(16:0e/22:5)+HCOO	0.841445	0.0449724							PC(18:3/20:5)+HCOO	0.822314	0.262814						PC(16:0e/22:5)+HCOO	0.958941	0.47692
LPC(22:6)+H	0.352478	0.044803						PC(34:3)+H	1.9162	0.00198					PG(20:0/20:0)-H	2.03866	0.0259499						PE(18:1p/18:2)+H	0.867006	0.286025							PC(30:0)+Na	1.00099	0.993654						PE(18:1p/18:2)+H	0.984472	0.8197
TG(26:0/18:1/22:5)+NH4	0.795708	0.32537						PC(36:5)+H	1.9465	0.03433					PC(20:5/18:2)+HCOO	2.1141	0.00646521						PC(16:0e/22:5)+HCOO	0.759199	0.0217512							PC(19:0/18:1)+HCOO	0.972168	0.780507						PC(16:0e/22:5)+HCOO	1.3355	0.04625
TG(30:0/18:1/18:2)+NH4	0.604758	0.0696846						PC(36:5)+H	1.5241	0.01515					PC(16:1/22:6)+HCOO	2.56323	0.0159914						PS(40:3)-H	0.858841	0.266039							PI(17:0/18:2)-H	1.22705	0.356534						PS(40:3)-H	0.961968	0.88041
TG(30:0/18:1/18:1)+NH4	0.696675	0.124663						PC(36:4)+H	1.4521	0.04817					PS(41:5)-H	1.71981	0.0294767						PC(16:0e/22:4)+HCOO	0.576135	0.00238095							PC(20:5/18:2)+HCOO	0.853614	0.409136						PC(16:0e/22:4)+HCOO	1.0803	0.678
TG(30:0/16:0/20:1)+NH4	0.535683	0.00903019						PC(38:7)+H	1.6851	0.02451					PG(20:0/22:5)-H	2.21317	0.0361306						PC(18:0e/20:4)+HCOO	0.790555	0.0768489							PS(42:6e)-H	0.898042	0.638801						PC(18:0e/20:4)+HCOO	0.914652	0.58366
TG(27:0/18:1/22:6)+NH4	0.724939	0.350599						PC(38:7)+H	1.6559	0.02668					PC(18:1/20:4)+HCOO	1.72996	0.0194253						SM(d41:3)+HCOO	1.00179	0.980719							PS(41:5)-H	0.794984	0.366948						SM(d41:3)+HCOO	0.916475	0.60506
TG(28:1/18:2/22:6)+NH4	0.600108	0.21667						PC(38:6)+H	1.4537	0.04528					SM(d20:1/22:0)+HCOO	2.14814	0.0199133						SM(d41:2)+HCOO	0.927598	0.389667							PS(41:5)-H	1.13647	0.534655						SM(d41:2)+HCOO	0.92709	0.53616
TG(28:1/18:1/22:6)+NH4	0.705638	0.198432						Co(Q9)+NH4	0.6157	0.03517					PC(18:3/22:6)+HCOO	2.23429	0.0166354						CerG2(d32:3+hO)-H	0.796786	0.167845							PS(41:5)-H	0.831704	0.176167						CerG2(d32:3+hO)-H	0.905404	0.74211
TG(28:1/18:1/22:5)+NH4	0.749939	0.149631						TG(16:0/18:3/20:4)+H	0.4871	0.00043					PC(18:2/22:6)+HCOO	2.09674	0.00393213						PC(19:0/18:2)+HCOO	0.923022	0.574669							PC(18:0/20:5)+HCOO	0.78137	0.00845746						PC(19:0/18:2)+HCOO	0.853608	0.25523
TG(30:0/16:0/22:6)+NH4	0.798743	0.309327						TG(19:1/16:0/18:2)+NH4	1.171	0.02739					PC(18:1/22:6)+HCOO	1.96986	0.020923						SM(d41:1)+HCOO	0.983829	0.868186							PS(41:4)-H	0.813033	0.365603						SM(d41:1)+HCOO	0.991681	0.95553
TG(30:0/18:2/20:1)+NH4	0.614686	0.112306						PI(18:0/20:5)+NH4	1.5296	0.01553					PC(18:1/22:5)+HCOO	1.5354	0.0036209						PC(18:3/20:5)+HCOO	1.45021	0.0761737							SM(d42:4)+HCOO	0.837589	0.2792						PC(18:3/20:5)+HCOO	1.57296	0.05437
PC(21:2)+H	0.579464	0.333814						TG(20:1/18:1/22:5)+NH4	0.6132	0.03749					PI(18:0/20:4)-H	1.55588	0.00521644						PC(30:0)+Na	1.02434	0.851968							PC(32:3)+H	0.905233	0.659954						PC(30:0)+Na	0.992495	0.84668
TG(30:0/18:1/20:1)+NH4	0.651005	0.129647						TG(18:1/18:2/24:1)+NH4	1.6028	0.02525					PC(20:5/22:6)+HCOO	2.0936	0.0151464						PC(19:0/18:1)+HCOO	0.896675	0.240705							PS(42:10)-H	1.08465	0.623194						PC(19:0/18:1)+HCOO	0.920665	0.41945
TG(30:1/18:2/22:6)+NH4	0.682273	0.0900069							0.474967	0.028492					TG(14:0/14:0/18:2)+NH4	0.400142	0.0182615						PI(17:0/18:2)-H	1.33915	0.328252							PC(18:0/20:4)+HCOO	0.752339	0.283221						PI(17:0/18:2)-H	1.91853	0.0075
TG(30:1/18:1/22:6)+NH4	0.587012	0.0530442						LPE(20:4)-H	0.396047	0.0104918					TG(16:0/14:0/16:1)+NH4	0.298345	0.00312531						PC(20:5/18:2)+HCOO	1.11004	0.243185							PC(16:0/22:4)+HCOO	0.681013	0.158969						PC(20:5/18:2)+HCOO	1.13621	0.10668
TG(30:0/18:1/22:6)+NH4	0.769158	0.176386						LPE(22:6)-H	0.557887	0.0175836					TG(16:0/14:0/16:0)+NH4	0.354686	0.000296098						PS(42:6e)-H	0.83938	0.519478							PI(16:0/20:5)-H	0.900523	0.147842						PS(42:6e)-H	1.14054	0.49427
FA(20:5)-H	0.623477	0.339831						LPC(22:6)+HCOO	0.430881	0.0212324					PC(38:7)+H	2.05781	0.0297675						PS(41:5)-H	0.79441	0.273082							SM(d42:3)+HCOO	1.0285	0.558842						PS(41:5)-H	1.13777	0.15057
FA(20:4)-H	0.5704	0.176963						PE(36:5p)-H	0.438366	0.0254147					TG(16:1/14:1/18:2)+NH4	0.358612	0.0188276						PS(41:5)-H	1.03507	0.845527							PS(42:9)-H	1.07004	0.526681						PS(41:5)-H	1.2143	0.2912
FA(20:4)-H	0.810985	0.627155						SM(d18:1/16:0)+HCOO	0.615814	0.029487					PC(39:7)+H	2.04559	0.0239796						PS(41:5)-H	0.982217	0.836389							PC(20:1/18:2)+HCOO	1.04058	0.800253						PS(41:5)-H	1.13576	0.03552
FA(22:6)-H	0.852551	0.588612						PE(18:0/20:3)-H	0.581209	0.0355675					TG(16:0/14:0/18:2)+NH4	0.489873	0.0402377						PS(41:4)-H	0.84631	0.388913							PI(16:0/20:4)-H	0.986058	0.896159						PC(18:0/20:5)+HCOO	1.17188	0.056
FA(22:5)-H	0.627613	0.225539						SM(d37:3)+HCOO	0.772139	0.0148272					TG(16:0/14:0/18:1)+NH4	0.513178	0.00888738						SM(d42:4)+HCOO	0.956976	0.795842							PI(18:2/18:2)-H	1.19661	0.173891						PS(41:4)-H	1.10567	0.31505
FA(22:5)-H	0.762742	0.458822						PE(18:1/22:5)-H	0.505613	0.046212					TG(16:0/16:0/16:0)+NH4	0.391987	0.000517116						PC(32:3)+H	1.69871	0.0315604							SM(d20:1/22:1)+HCOO	0.851096	0.163581						SM(d42:4)+HCOO	1.03529	0.88809
LPC(22:2)+H	0.52803	0.0250642						PC(16:0/18:1)+HCOO	0.536399	0.0413604					PC(40:7)+H	1.89981	0.00153805						PS(42:10)-H	0.856669	0.335324							PC(32:3)+H	0.816365	0.429151						PC(32:3)+H	1.02482	0.80966
LPE(16:1)-H	0.590377	0.0126464						PE(20:2/22:6)-H	0.61199	0.0251139					TG(18:3/14:1/18:2)+NH4	0.217768	0.000272284						PC(18:0/20:4)+HCOO	0.762582	0.0977104							PS(42:8)-H	0.983384	0.846729						PS(42:10)-H	1.05269	0.31701
LPE(16:0)-H	0.596142	0.162286						PE(20:0/22:6)-H	0.255149	0.00444994					TG(18:4/16:0/16:1)+NH4	0.285883	0.00208426						PC(16:0/22:4)+HCOO	0.86851	0.505101							PS(41:1)-H	0.993323	0.979735						PC(18:0/20:4)+HCOO	0.968813	0.48252
LPE(18:2p)-H	0.44502	0.0662104						PC(16:0/20:4)+HCOO	0.390149	0.0399684					TG(16:0/16:1/18:1)+NH4	0.45517	0.0275655						PI(16:0/20:5)-H	1.55169	0.012822							PI(18:1/18:2)-H	1.33683	0.165463						PC(16:0/22:4)+HCOO	1.0256	0.82701
LPE(17:1)-H	0.610881	0.15817						SM(d22:0/18:2)+HCOO	0.67487	0.00421529					TG(16:0/16:0/18:1)+NH4	0.541848	0.00696832						SM(d42:3)+HCOO	0.911291	0.108346							MGDG(43:12)-H	1.05434	0.411286						PI(16:0/20:5)-H	1.55689	0.02508
LPE(17:0)-H	0.19124	0.0784152						PC(18:0/18:1)+HCOO	0.757039	0.0293995					TG(18:0/16:0/16:0)+NH4	0.367018	0.00208918						PS(42:9)-H	0.836134	0.0119489							SM(d42:1)+HCOO	0.870669	0.298813						SM(d42:3)+HCOO	0.91465	0.4001
LPE(18:3)-H	0.568981	0.0511414						PS(18:0/22:6)-H	0.440966	0.0407985					TG(18:4/16:1/18:2)+NH4	0.207208	0.00256652						PC(20:1/18:2)+HCOO	0.787522	0.275608							SM(d42:1)+HCOO	0.794775	0.357323						PS(42:9)-H	0.929869	0.16048
LPE(18:2)-H	0.723928	0.14606						PC(18:0/22:5)+HCOO	0.724053	0.0164815					TG(16:1/18:3/18:3)+NH4	0.292992	0.00537016						PI(16:0/20:4)-H	1.10708	0.595664							PS(42:7)-H	0.975044	0.902399						PC(20:1/18:2)+HCOO	1.05975	0.83121
LPE(18:1)-H	0.610461	0.0904229						TG(16:0/16:0/18:3)+NH4	0.954608	0.0291431					TG(18:4/16:0/18:2)+NH4	0.305557	0.00233369						PI(18:2/18:2)-H	0.870228	0.253351							PI(18:1/18:1)-H	0.932867	0.710363						PI(16:0/20:4)-H	1.31727	0.14424
LPE(18:0)-H	0.646933	0.136745						TG(16:0/17:1/18:2)+NH4	0.66453	0.0373643					TG(16:1/18:2/18:3)+NH4	0.496932	0.0234329						SM(d20:1/22:1)+HCOO	0.942349	0.325574							PS(42:6)-H	1.3185	0.0271322						PI(18:2/18:2)-H	1.09761	0.24782
LPE(18:0)-H	0.493661	0.16827						TG(16:0/18:3/20:4)+H	1.96062	0.0129964					TG(16:0/14:0/22:6)+NH4	0.333974	0.00278402						PC(32:3)+H	1.65686	0.12051							PC(18:0p/22:6)+HCOO	0.749163	0.0652582						SM(d20:1/22:1)+HCOO	0.939926	0.51406
LPC(22:1)+H	0.442093	0.0147226						PC(44:12)+H	0.373903	0.0379093					TG(16:0/18:2/18:3)+NH4	0.436736	0.0128664						PS(42:8)-H	1.01914	0.646276							PE(18:1p/18:1)+H	1.07877	0.444935						PC(32:3)+H	1.09496	0.44002
LPE(19:1)-H	0.431383	0.112028						LPC(22:6)+H	0.352478	0.044803					TG(16:0/16:0/20:5)+NH4	0.352279	0.00333781						PS(41:1)-H	0.87217	0.553427							PI(18:0/18:1)-H	1.04637	0.671994						PS(42:8)-H	1.02451	0.63819
LPE(19:0)-H	0.581092	0.318195						TG(26:0/18:1/22:5)+NH4	0.795708	0.32537					TG(52:4)+NH4	0.327834	0.0335182						PI(18:1/18:2)-H	0.880003	0.547168							PC(17:0/22:6)+HCOO	0.847453	0.0859066						PS(41:1)-H	0.640004	0.15884
LPE(20:3)-H	0.97988	0.950005						TG(30:0/18:1/18:2)+NH4	0.604758	0.0696846					TG(16:0/18:1/18:3)+NH4	0.588774	0.0423437						MGDG(43:12)-H	0.999366	0.992176							PC(18:0e/22:6)+HCOO	0.903043	0.605741						PI(18:1/18:2)-H	1.16594	0.10747
PE(8:0/11:2)-H	0.801901	0.62918						TG(30:0/18:1/18:1)+NH4	0.696675	0.124663					TG(18:0/16:0/18:1)+NH4	0.524411	0.0198543						SM(d42:1)+HCOO	0.951567	0.623349							SM(d43:4)+HCOO	0.822092	0.0166478						MGDG(43:12)-H	1.02861	0.45483
LPE(20:2)-H	0.650531	0.188694						TG(30:0/16:0/20:1)+NH4	0.535683	0.00903019					TG(18:0/16:0/18:0)+NH4	0.362464	0.0343285						SM(d42:1)+HCOO	0.966902	0.817705							PI(17:0/20:5)-H	1.10752	0.650817						SM(d42:1)+HCOO	0.965819	0.8242
LPE(20:2)-H	0.738205	0.211148						TG(27:0/18:1/22:6)+NH4	0.724939	0.350599					TG(18:3/17:1/18:2)+NH4	0.477238	0.0264784						PS(42:7)-H	0.84838	0.335935							SM(d43:3)+HCOO	0.734937	0.0428565						SM(d42:1)+HCOO	0.985773	0.95047
LPE(20:1)-H	0.616548	0.234553						TG(28:1/18:2/22:6)+NH4	0.600108	0.21667					TG(18:3/18:2/18:3)+NH4	0.231162	0.00091293						PI(18:1/18:1)-H	0.966296	0.887693							PI(17:0/20:4)-H	0.933511	0.68223						PS(42:7)-H	0.880319	0.67238
LPG(18:2)-H	0.535828	0.0205066						TG(28:1/18:1/22:6)+NH4	0.705638	0.198432					TG(18:3/18:2/18:3)+NH4	0.358455	0.00449595						PS(42:6)-H	0.618844	0.00125389							SM(d43:2)+HCOO	0.857699	0.296473						PI(18:1/18:1)-H	1.12419	0.58922
LPC(22:0)+H	0.407059	0.0558621						TG(28:1/18:1/22:5)+NH4	0.749939	0.149631					TG(18:3/18:2/18:3)+NH4	0.202525	0.00011839						PC(18:0p/22:6)+HCOO	0.649771	0.0115629							PC(18:3/22:6)+HCOO	0.680829	0.0547579						PS(42:6)-H	1.13154	0.57408
LPE(20:0)-H	0.49246	0.122437						TG(30:0/16:0/22:6)+NH4	0.798743	0.309327					TG(18:3/18:2/18:2)+NH4	0.351499	0.00376241						PE(18:1p/18:1)+H	1.00691	0.922655							SM(d43:1)+HCOO	0.856306	0.470898						PC(18:0p/22:6)+HCOO	1.07687	0.44044
LPE(20:0)-H	0.518849	0.089285						TG(30:0/18:2/20:1)+NH4	0.614686	0.112306					TG(18:3/18:2/18:2)+NH4	0.390367	0.00731697						PI(18:0/18:1)-H	0.868874	0.0996113							PC(32:2)+H	1.09933	0.375249						PE(18:1p/18:1)+H	1.01286	0.72916
Cer(d18:1/14:0)-H	0.647879	0.165319						PC(21:2)+H	0.579464	0.333814					TG(18:3/18:2/18:2)+NH4	0.293904	0.0101747						PC(17:0/22:6)+HCOO	0.667619	0.0573885							PC(18:2/22:6)+HCOO	0.744397	0.17636						PI(18:0/18:1)-H	1.1157	0.42202
LPC(14:0)+HCOO	0.377407	0.0307515						TG(30:0/18:1/20:1)+NH4	0.651005	0.129647					TG(18:1/18:2/18:3)+NH4	0.464749	0.0137741						PC(18:0e/22:6)+HCOO	0.734168	0.183993							SM(d42:1+pO)+HCOO	0.716758	0.017586						PC(17:0/22:6)+HCOO	1.23037	0.15868
LPS(18:2)-H	0.728991	0.341677						TG(30:1/18:2/22:6)+NH4	0.682273	0.0900069					TG(16:0/16:0/22:6)+NH4	0.402827	0.00558865						SM(d43:4)+HCOO	1.04312	0.235831							PC(18:1/22:6)+HCOO	0.727188	0.12609						PC(18:0e/22:6)+HCOO	0.856771	0.5722
LPE(21:0)-H	0.390615	0.16093						TG(30:1/18:1/22:6)+NH4	0.587012	0.0530442					TG(18:2/18:2/18:2)+NH4	0.402	0.00336728						PI(17:0/20:5)-H	1.30154	0.371844							PS(43:6)-H	0.984058	0.926968						SM(d43:4)+HCOO	0.940815	0.67796
LPS(18:0)-H	0.743017	0.187686						TG(30:0/18:1/22:6)+NH4	0.769158	0.176386					TG(18:1/18:2/18:3)+NH4	0.366735	0.0127637						SM(d43:3)+HCOO	1.05217	0.650074							PS(22:6/22:6)-H	0.883694	0.268683						PI(17:0/20:5)-H	1.84174	0.0315
Cer(d16:1/14:0)+HCOO	0.55444	0.210092						FA(20:5)-H	0.623477	0.339831					TG(18:1/18:2/18:2)+NH4	0.428072	0.00410718						PI(17:0/20:4)-H	0.958328	0.74222							PS(43:5)-H	0.831411	0.402311						SM(d43:3)+HCOO	1.00893	0.94845
DG(14:0/18:3)+NH4	0.865509	0.767594						FA(20:4)-H	0.5704	0.176963					TG(16:0/18:1/20:1)+NH4	0.560647	0.0340573						SM(d43:2)+HCOO	0.825884	0.175597							PS(43:5)-H	0.829016	0.392517						PI(17:0/20:4)-H	1.05634	0.45496
LPE(22:4)-H	0.681649	0.108916						FA(20:4)-H	0.810985	0.627155					TG(20:0/16:0/18:1)+NH4	0.5246	0.0148301						PC(18:3/22:6)+HCOO	1.00455	0.957408							PI(20:5/18:2)-H	0.883211	0.348623						SM(d43:2)+HCOO	0.991377	0.91656
PE(10:0/11:3)-H	0.476098	0.207322						FA(22:6)-H	0.852551	0.588612					TG(18:0/16:0/20:0)+NH4	0.305153	0.000381006						SM(d43:1)+HCOO	0.86402	0.285813							PS(44:11)-H	0.861772	0.506754						PC(18:3/22:6)+HCOO	1.07762	0.39719
LPG(20:2)-H	0.621854	0.0792794						FA(22:5)-H	0.627613	0.225539					TG(16:0/20:5/20:5)+NH4	0.154569	2.10833e-05						PC(32:2)+H	1.11397	0.304066							PC(18:0/22:5)+HCOO	0.834767	0.420703						SM(d43:1)+HCOO	0.926931	0.68812
LPC(16:1)+HCOO	0.541231	0.248566						FA(22:5)-H	0.762742	0.458822					TG(18:3/18:2/20:5)+NH4	0.207505	0.001186						PC(18:2/22:6)+HCOO	0.849697	0.243744							PC(32:2)+H	0.788684	0.142093						PC(32:2)+H	1.01667	0.73348
LPG(20:0)-H	0.64971	0.13997						LPC(22:2)+H	0.52803	0.0250642					TG(18:3/18:2/20:5)+NH4	0.234458	0.000785002						SM(d42:1+pO)+HCOO	1.15191	0.331513							PC(18:0/22:5)+HCOO	0.861917	0.318583						PC(18:2/22:6)+HCOO	1.14963	0.15037
LPC(16:0)+HCOO	0.528784	0.140628						LPE(16:1)-H	0.590377	0.0126464					TG(16:0/18:3/22:6)+NH4	0.240709	0.000431603						PC(18:1/22:6)+HCOO	0.799228	0.216535							PI(18:1/20:5)-H	1.01618	0.927482						SM(d42:1+pO)+HCOO	1.10306	0.72273
Cer(d17:1/14:0)+HCOO	0.51633	0.123357						LPE(16:0)-H	0.596142	0.162286					TG(20:5/18:2/18:2)+NH4	0.259404	0.000293346						PS(43:6)-H	0.926494	0.488284							PI(16:0/22:6)-H	1.03572	0.516696						PC(18:1/22:6)+HCOO	1.09553	0.41334
LPC(17:1)+HCOO	0.471236	0.00597143						LPE(18:2p)-H	0.44502	0.0662104					TG(17:0/18:1/20:1)+NH4	0.304808	0.00221776						PS(22:6/22:6)-H	1.13992	0.328859							PS(43:3)-H	1.05307	0.763658						PS(43:6)-H	0.955787	0.36278
LPC(17:0)+HCOO	0.512318	0.189266						LPE(17:1)-H	0.610881	0.15817					TG(18:2/18:2/20:4)+NH4	0.325359	0.00526455						PS(43:5)-H	0.851248	0.432148							PI(18:0/20:5)-H	1.04133	0.650648						PS(22:6/22:6)-H	1.04986	0.69864
Cer(d18:1/14:0)+HCOO	0.663506	0.157192						LPE(17:0)-H	0.19124	0.0784152					TG(18:2/18:2/20:4)+NH4	0.374303	0.00929912						PI(20:5/18:2)-H	1.67777	0.00394459							PI(18:1/20:4)-H	1.06543	0.540816						PS(43:5)-H	0.997043	0.93993
DG(14:0/18:2)+NH4	0.778113	0.591303						LPE(18:3)-H	0.568981	0.0511414					TG(16:0/18:2/22:6)+NH4	0.36174	0.00404776						PS(44:11)-H	1.0643	0.535361							PS(43:2)-H	1.03691	0.821616						PS(43:5)-H	1.13205	0.45241
LPC(18:4)+HCOO	0.387098	0.0484981						LPE(18:2)-H	0.723928	0.14606					TG(18:1/18:2/20:4)+NH4	0.279418	0.000164132						PC(18:0/22:5)+HCOO	0.747924	0.0398274							PI(18:0/20:4)-H	0.93649	0.547035						PI(20:5/18:2)-H	1.81428	0.00108
LPC(18:3)+HCOO	0.590426	0.106072						LPE(18:1)-H	0.610461	0.0904229					TG(16:0/18:1/22:6)+NH4	0.285382	0.00464907						PC(18:0/22:5)+HCOO	0.697027	0.00940895							SM(d44:2)+HCOO	0.792256	0.191668						PS(44:11)-H	1.10312	0.38358
LPC(18:2)+HCOO	0.730007	0.253423						LPE(18:0)-H	0.646933	0.136745					TG(56:6)+NH4	0.221229	0.0141717						PI(18:1/20:5)-H	0.999529	0.997215							PS(44:8)-H	1.00459	0.856117						PC(18:0/22:5)+HCOO	0.915652	0.17584
Cer(d18:1/18:0)-H	0.490494	0.15951						LPE(18:0)-H	0.493661	0.16827					TG(16:0/18:1/22:5)+NH4	0.309115	0.00698352						PI(16:0/22:6)-H	0.927133	0.306953							PC(32:2)+H	1.0156	0.977829						PC(32:2)+H	1.03665	0.69992
LPC(18:1)+HCOO	0.650661	0.199947						LPC(22:1)+H	0.442093	0.0147226					TG(18:0/16:0/22:6)+NH4	0.350528	0.00661935						PS(43:3)-H	0.887381	0.420016							PS(43:1)-H	0.920196	0.574553						PC(18:0/22:5)+HCOO	0.928528	0.4261
LPS(22:6)-H	0.599419	0.174652						LPE(19:1)-H	0.431383	0.112028					TG(18:0/18:1/20:4)+NH4	0.35374	0.00486437						PI(18:0/20:5)-H	0.987235	0.898589							PC(18:1/22:1)+HCOO	0.960609	0.834751						PI(18:1/20:5)-H	1.07428	0.38049
LPS(22:6)-H	0.463739	0.084871						LPE(19:0)-H	0.581092	0.318195					TG(20:1/18:1/18:2)+NH4	0.43556	0.00801107						PI(18:1/20:4)-H	0.97818	0.835837							PI(18:0/20:3)-H	0.947132	0.746762						PI(16:0/22:6)-H	1.01891	0.76049
LPC(18:0)+HCOO	0.706499	0.174477						LPE(20:3)-H	0.97988	0.950005					TG(18:2/17:1/22:6)+NH4	0.27281	0.000860035						PS(43:2)-H	0.865415	0.22042							PS(43:0)-H	1.05341	0.722514						PS(43:3)-H	0.912505	0.44532
Cer(d18:1/15:0)+HCOO	0.668762	0.115175						PE(8:0/11:2)-H	0.801901	0.62918					TG(16:0/18:1/22:0)+NH4	0.357252	0.00186799						PI(18:0/20:4)-H	0.900869	0.212073							PI(18:0/20:2)-H	0.972402	0.605653						PI(18:0/20:5)-H	1.00574	0.95814
LPI(16:0)-H	0.560621	0.205814						LPE(20:2)-H	0.650531	0.188694					TG(16:0/20:5/22:6)+NH4	0.227966	0.000295246						SM(d44:2)+HCOO	0.815122	0.187577							PI(17:0/22:6)-H	1.21562	0.396222						PI(18:1/20:4)-H	1.08061	0.18307
DG(18:1/14:0)+NH4	0.893702	0.675971						LPE(20:2)-H	0.738205	0.211148					TG(18:3/18:2/22:6)+NH4	0.188807	9.03093e-05						PS(44:8)-H	0.897103	0.0843637							PI(19:0/20:4)-H	1.0513	0.448374						PS(43:2)-H	0.957584	0.80065
Cer(d16:1/18:2)+HCOO	0.60705	0.199415						LPE(20:1)-H	0.616548	0.234553					TG(18:3/18:2/22:6)+NH4	0.165684	0.00013726						PC(32:2)+H	0.938354	0.909292							PS(45:7)-H	0.777202	0.357105						PI(18:0/20:4)-H	1.06	0.11852
Cer(d18:1/16:1)+HCOO	0.75855	0.275815						LPG(18:2)-H	0.535828	0.0205066					TG(18:3/18:2/22:5)+NH4	0.186412	0.00024659						PS(43:1)-H	0.86549	0.196769							PI(18:3/22:6)-H	0.80227	0.363761						SM(d44:2)+HCOO	1.06587	0.72471
Cer(d18:1/16:0)+HCOO	0.573427	0.0953488						LPC(22:0)+H	0.407059	0.0558621					TG(18:2/18:2/22:6)+NH4	0.245875	0.00120793						PC(18:1/22:1)+HCOO	0.871995	0.285055							PC(20:1/22:6)+HCOO	0.91337	0.635554						PS(44:8)-H	0.853117	0.21664
LPC(20:5)+HCOO	0.474251	0.0520255						LPE(20:0)-H	0.49246	0.122437					TG(18:1/18:3/22:5)+NH4	0.377815	0.0186538						PI(18:0/20:3)-H	0.99077	0.959419							PC(33:1p)+H	1.05223	0.820443						PC(32:2)+H	0.920127	0.6824
LPC(20:4)+HCOO	0.447199	0.0257526						LPE(20:0)-H	0.518849	0.089285					TG(18:1/18:2/22:6)+NH4	0.305107	0.00604678						PS(43:0)-H	0.921453	0.513394							PI(18:2/22:6)-H	0.94585	0.77904						PS(43:1)-H	0.850876	0.40069
LPC(20:3)+HCOO	1.20765	0.727888						Cer(d18:1/14:0)-H	0.647879	0.165319					TG(22:5/18:2/18:2)+NH4	0.2965	0.000884614						PI(18:0/20:2)-H	1.07775	0.249664							PI(18:1/22:6)-H	1.04883	0.834797						PC(18:1/22:1)+HCOO	0.968592	0.87066
LPC(20:2)+HCOO	1.13869	0.687407						LPC(14:0)+HCOO	0.377407	0.0307515					TG(18:1/18:2/22:5)+NH4	0.279655	0.00099513						PI(17:0/22:6)-H	0.803784	0.365001							PI(18:1/22:5)-H	1.0907	0.687608						PI(18:0/20:3)-H	0.842589	0.19913
Cer(d16:1/22:0)-H	0.689671	0.481699						LPS(18:2)-H	0.728991	0.341677					TG(18:1/18:1/22:6)+NH4	0.252521	0.02085						PI(19:0/20:4)-H	0.731343	0.0198138							PI(18:0/22:6)-H	0.861386	0.207418						PS(43:0)-H	0.923098	0.7211
LPC(20:1)+HCOO	0.699386	0.180646						LPE(21:0)-H	0.390615	0.16093					TG(16:0/18:1/23:0)+NH4	0.291183	0.000489052						PS(45:7)-H	0.737679	0.0851768							PI(18:1/22:5)-H	1.01807	0.952099						PI(18:0/20:2)-H	0.947642	0.65146
LPC(20:1)+HCOO	0.711571	0.373457						LPS(18:0)-H	0.743017	0.187686					TG(18:0/18:1/22:6)+NH4	0.351424	0.00815618						PI(18:3/22:6)-H	1.40863	0.0515896							PI(18:0/22:5)-H	0.885401	0.562039						PI(17:0/22:6)-H	1.16468	0.21896
DG(16:0/16:0)+NH4	1.04822	0.839544						Cer(d16:1/14:0)+HCOO	0.55444	0.210092					TG(18:0/18:0/22:6)+NH4	0.217223	0.00735871						PC(20:1/22:6)+HCOO	0.568684	0.0127283							PS(45:2)-H	0.959563	0.868211						PI(19:0/20:4)-H	1.47653	0.00339
Cer(d17:1/18:1)+HCOO	0.627295	0.123479						DG(14:0/18:3)+NH4	0.865509	0.767594					TG(18:0/18:1/22:5)+NH4	0.208187	0.00512511						PC(33:1p)+H	0.971641	0.898552							PI(18:0/22:4)-H	0.824999	0.351318						PS(45:7)-H	0.925278	0.35289
LPI(18:2)-H	0.720581	0.220111						LPE(22:4)-H	0.681649	0.108916					TG(18:0/18:0/22:5)+NH4	0.295351	0.0221597						PI(18:2/22:6)-H	1.20568	0.13583							PS(45:1)-H	0.942931	0.870051						PI(18:3/22:6)-H	1.51591	0.07616
LPC(20:0)+HCOO	0.466812	0.0998736						PE(10:0/11:3)-H	0.476098	0.207322					TG(16:0/18:1/24:0)+NH4	0.319817	0.00103473						PI(18:1/22:6)-H	0.853702	0.431424							PS(45:1)-H	0.811866	0.29392						PC(20:1/22:6)+HCOO	1.10709	0.38805
Cer(d17:1/18:0)+HCOO	0.543751	0.123394						LPG(20:2)-H	0.621854	0.0792794					TG(20:5/18:2/22:6)+NH4	0.226941	0.00150703						PI(18:1/22:5)-H	0.867831	0.496064							PE(18:0p/18:1)+H	0.968484	0.759747						PC(33:1p)+H	0.941811	0.55833
LPI(18:1)-H	0.935923	0.776511						LPC(16:1)+HCOO	0.541231	0.248566					TG(16:0/22:6/22:6)+NH4	0.217298	0.000892939						PI(18:0/22:6)-H	1.00508	0.956456							AcCa(18:2)+H	1.21845	0.526103						PI(18:2/22:6)-H	1.66503	0.11828
LPI(18:0)-H	0.803168	0.559482						LPG(20:0)-H	0.64971	0.13997					TG(18:1/20:5/22:6)+NH4	0.183229	6.4951e-05						PI(18:1/22:5)-H	0.776383	0.352125							PI(19:0/22:6)-H	0.81966	0.383282						PI(18:1/22:6)-H	1.2489	0.19441
Cer(d18:1/18:3)+HCOO	0.633592	0.251054						LPC(16:0)+HCOO	0.528784	0.140628					TG(18:1/20:4/22:6)+NH4	0.233932	0.000677284						PI(18:0/22:5)-H	0.836345	0.339994							PI(20:4/22:6)-H	0.876568	0.674654						PI(18:1/22:5)-H	1.24703	0.20786
Cer(d18:1/18:2)+HCOO	0.72307	0.30433						Cer(d17:1/14:0)+HCOO	0.51633	0.123357					TG(22:5/18:2/20:4)+NH4	0.233914	0.000627957						PS(45:2)-H	0.852041	0.405186							PS(47:6)-H	1.16087	0.507675						PI(18:1/22:5)-H	1.03238	0.77896
Cer(d16:1/23:0)-H	0.505392	0.343241						LPC(17:1)+HCOO	0.471236	0.00597143					TG(18:0/20:5/22:6)+NH4	0.242595	0.00108102						PI(18:0/22:4)-H	0.785418	0.175532							PS(47:1)-H	0.738726	0.226812						PI(18:0/22:5)-H	0.992392	0.92728
Cer(d18:1/18:1)+HCOO	0.714114	0.121894						LPC(17:0)+HCOO	0.512318	0.189266					TG(16:0/22:5/22:6)+NH4	0.317333	0.00618						PS(45:1)-H	0.865404	0.508063							CL(18:2/16:1/18:2/18:2)-H	1.20043	0.242876						PS(45:2)-H	0.812293	0.32238
LPC(22:6)+Na	0.326637	0.0358444						Cer(d18:1/14:0)+HCOO	0.663506	0.157192					TG(20:2/18:2/22:6)+NH4	0.194908	0.00275693						PS(45:1)-H	0.999288	0.996484							CL(18:3/18:2/18:2/18:2)-H	0.943858	0.769257						PI(18:0/22:4)-H	1.20919	0.14949
Cer(d18:2/18:0)+HCOO	0.507339	0.0982301						DG(14:0/18:2)+NH4	0.778113	0.591303					TG(18:1/20:2/22:6)+NH4	0.321141	0.00232059						PE(18:0p/18:1)+H	0.996703	0.941591							CL(18:2/18:2/18:2/18:2)-H	0.969766	0.877833						PS(45:1)-H	0.980731	0.91799
Cer(d18:1/18:0)+HCOO	0.470378	0.147971						LPC(18:4)+HCOO	0.387098	0.0484981					TG(20:1/18:1/22:6)+NH4	0.342512	0.00200623						AcCa(18:2)+H	0.757876	0.266511							CL(18:2/18:1/18:2/18:2)-H	0.982128	0.949555						PS(45:1)-H	0.861063	0.57601
LPC(22:5)+HCOO	0.768201	0.474501						LPC(18:3)+HCOO	0.590426	0.106072					TG(18:1/20:2/22:5)+NH4	0.339556	0.00100967						PI(19:0/22:6)-H	1.01081	0.955841							CL(20:5/18:2/18:2/18:2)-H	0.939021	0.774976						PE(18:0p/18:1)+H	1.07161	0.20106
LPC(22:4)+HCOO	0.650939	0.122624						LPC(18:2)+HCOO	0.730007	0.253423					TG(20:0/18:1/22:6)+NH4	0.327796	0.00637244						PI(20:4/22:6)-H	0.871617	0.355506							CL(18:2/18:2/18:2/20:4)-H	0.999937	0.999841						AcCa(18:2)+H	1.38794	0.17565
Cer(d18:1/22:2)-H	0.681309	0.268702						Cer(d18:1/18:0)-H	0.490494	0.15951					TG(20:1/18:1/22:5)+NH4	0.179204	3.3379e-05						PS(47:6)-H	0.516461	0.00711935							PC(33:1p)+H	1.1607	0.49796						PI(19:0/22:6)-H	1.34772	0.17103
LPI(20:5)-H	0.793549	0.564672						LPC(18:1)+HCOO	0.650661	0.199947					TG(18:0/20:1/22:5)+NH4	0.349841	0.00851716						PS(47:1)-H	0.878811	0.67658							CL(18:2/18:2/18:2/20:3)-H	1.09679	0.446135						PI(20:4/22:6)-H	1.71824	0.30624
Cer(d16:1/24:1)-H	0.692357	0.410405						LPS(22:6)-H	0.599419	0.174652					TG(26:0/16:0/18:2)+NH4	0.380201	0.00326639						CL(18:2/16:1/18:2/18:2)-H	0.974608	0.88538							CL(20:2/18:2/18:2/18:2)-H	0.946979	0.774512						PS(47:6)-H	1.1809	0.34216
LPI(20:4)-H	0.563723	0.2244						LPS(22:6)-H	0.463739	0.084871					TG(18:2/22:6/22:6)+NH4	0.18719	0.000142003						CL(18:3/18:2/18:2/18:2)-H	0.984331	0.926884							CL(18:2/18:2/18:2/20:1)-H	1.01903	0.925054						PS(47:1)-H	0.837055	0.6696
Cer(d18:1/22:0)-H	0.594175	0.375448						LPC(18:0)+HCOO	0.706499	0.174477					TG(22:5/18:2/22:6)+NH4	0.221178	0.000125471						CL(18:2/18:2/18:2/18:2)-H	0.922282	0.528543							CL(76:13)-H	1.04809	0.87574						CL(18:2/16:1/18:2/18:2)-H	1.02885	0.8832
PC(22:2)+H	0.295231	0.0375971						Cer(d18:1/15:0)+HCOO	0.668762	0.115175					TG(18:1/22:6/22:6)+NH4	0.1563	0.00445568						CL(18:2/18:1/18:2/18:2)-H	0.848828	0.192138							CL(18:2/18:2/22:6/18:2)-H	0.966023	0.908451						CL(18:3/18:2/18:2/18:2)-H	1.01888	0.91453
MG(18:1)+H	0.799087	0.0551342						LPI(16:0)-H	0.560621	0.205814					TG(22:5/18:2/22:5)+NH4	0.235698	0.000269543						CL(20:5/18:2/18:2/18:2)-H	0.946561	0.688357							CL(76:11)-H	1.1099	0.663748						CL(18:2/18:2/18:2/18:2)-H	0.962223	0.7622
Cer(d17:0/20:1)+HCOO	0.411118	0.136544						DG(18:1/14:0)+NH4	0.893702	0.675971					TG(18:1/22:5/22:6)+NH4	0.31659	0.00651774						CL(18:2/18:2/18:2/20:4)-H	0.902071	0.63571							CL(18:2/18:2/18:2/22:5)-H	0.963358	0.910856						CL(18:2/18:1/18:2/18:2)-H	0.986558	0.92013
Cer(d18:1/20:5)+HCOO	0.517807	0.100757						Cer(d16:1/18:2)+HCOO	0.60705	0.199415					TG(18:1/22:5/22:6)+NH4	0.158095	0.0132782						PC(33:1p)+H	0.787335	0.353966							CL(78:15)-H	1.05101	0.898188						CL(20:5/18:2/18:2/18:2)-H	0.953139	0.66407
Cer(d17:1/24:1)-H	0.596846	0.326705						Cer(d18:1/16:1)+HCOO	0.75855	0.275815					LPC(22:6)+H	2.07266	0.0147759						CL(18:2/18:2/18:2/20:3)-H	0.918938	0.521728							SM(d36:1)+H	1.04737	0.723659						CL(18:2/18:2/18:2/20:4)-H	1.0121	0.94524
Cer(d16:1/22:2)+HCOO	0.749876	0.101617						Cer(d18:1/16:0)+HCOO	0.573427	0.0953488					TG(26:0/18:1/22:5)+NH4	0.4013	0.00419736						CL(20:2/18:2/18:2/18:2)-H	0.871101	0.433723							PC(32:1)+H	0.937372	0.341271						PC(33:1p)+H	1.06544	0.64029
Cer(d18:1/23:0)-H	0.59927	0.376259						LPC(20:5)+HCOO	0.474251	0.0520255					TG(30:0/18:1/18:2)+NH4	0.709677	0.41217						CL(18:2/18:2/18:2/20:1)-H	0.911226	0.70624							PC(33:0p)+H	1.15651	0.29455						CL(18:2/18:2/18:2/20:3)-H	0.846905	0.32798
Cer(d16:1/22:1)+HCOO	0.740685	0.35887						LPC(20:4)+HCOO	0.447199	0.0257526					TG(30:0/18:1/18:1)+NH4	0.540219	0.0927457						CL(76:13)-H	0.874495	0.585325							PC(32:0)+H	1.10893	0.346305						CL(20:2/18:2/18:2/18:2)-H	0.829745	0.27373
Cer(d18:1+hO/22:0)-H	0.458637	0.248948						LPC(20:3)+HCOO	1.20765	0.727888					TG(30:0/16:0/20:1)+NH4	0.559946	0.0491572						CL(18:2/18:2/22:6/18:2)-H	0.933828	0.740557							TG(6:0/18:1/18:2)+NH4	1.48988	0.480624						CL(18:2/18:2/18:2/20:1)-H	1.07333	0.80372
Cer(d16:1/22:0)+HCOO	0.406383	0.0897352						LPC(20:2)+HCOO	1.13869	0.687407					TG(27:0/18:1/22:6)+NH4	0.507098	0.0304654						CL(76:11)-H	0.703573	0.134844							PE(16:0/18:2)+Na	0.983601	0.843756						CL(76:13)-H	0.905193	0.71268
LPI(22:6)-H	0.599927	0.192327						Cer(d16:1/22:0)-H	0.689671	0.481699					TG(28:1/18:2/22:6)+NH4	0.571063	0.0432483						CL(18:2/18:2/18:2/22:5)-H	0.921958	0.730252							PE(34:2)+Na	0.930018	0.259394						CL(18:2/18:2/22:6/18:2)-H	0.920442	0.73696
Cer(d18:1/24:2)-H	0.713393	0.384729						LPC(20:1)+HCOO	0.699386	0.180646					TG(28:1/18:1/22:6)+NH4	0.508469	0.0276336						CL(78:15)-H	0.880104	0.616056							PC(34:4p)+H	0.682334	0.0333505						CL(76:11)-H	0.812614	0.4351
DG(16:0/16:0)+Na	1.06487	0.512506						LPC(20:1)+HCOO	0.711571	0.373457					TG(28:1/18:1/22:5)+NH4	0.454138	0.00950759						SM(d36:1)+H	0.967786	0.796172							CerG1(d36:4)+NH4	1.11703	0.695666						CL(18:2/18:2/18:2/22:5)-H	1.00395	0.98787
Cer(d18:1/24:1)-H	0.580688	0.175056						DG(16:0/16:0)+NH4	1.04822	0.839544					TG(30:0/16:0/22:6)+NH4	0.412102	0.0125002						PC(32:1)+H	1.02317	0.697259							AcCa(18:0)+H	1.0195	0.93818						CL(78:15)-H	0.84005	0.54843
Cer(d15:0/24:3)+HCOO	0.716447	0.0989335						Cer(d17:1/18:1)+HCOO	0.627295	0.123479					TG(30:0/18:2/20:1)+NH4	0.54512	0.12619						PC(33:0p)+H	0.891167	0.402504							PE(34:1)+Na	1.00309	0.89386						SM(d36:1)+H	0.996822	0.94091
Cer(d18:1/24:0)-H	0.533509	0.328284						LPI(18:2)-H	0.720581	0.220111					PC(21:2)+H	1.18491	0.737455						PC(32:0)+H	0.946127	0.606746							PE(34:1)+Na	1.08899	0.439786						PC(32:1)+H	0.907804	0.13673
Cer(d17:1/22:1)+HCOO	0.676069	0.287334						LPC(20:0)+HCOO	0.466812	0.0998736					TG(30:0/18:1/20:1)+NH4	0.531692	0.138049						TG(6:0/18:1/18:2)+NH4	0.496929	0.223251							PC(34:3p)+H	1.01803	0.880704						PC(33:0p)+H	0.960175	0.35202
Cer(d16:1/23:0)+HCOO	0.591612	0.309414						Cer(d17:1/18:0)+HCOO	0.543751	0.123394					TG(30:1/18:2/22:6)+NH4	0.475959	0.012863						PE(16:0/18:2)+Na	1.00203	0.974026							TG(16:0/12:0/14:0)+NH4	1.23967	0.691201						PC(32:0)+H	1.00096	0.97882
Cer(d40:4)+HCOO	0.67233	0.143051						LPI(18:1)-H	0.935923	0.776511					TG(30:1/18:1/22:6)+NH4	0.503037	0.0343882						PE(34:2)+Na	1.00988	0.87135							SM(d37:3)+H	1.07848	0.485076						TG(6:0/18:1/18:2)+NH4	0.850053	0.63345
Cer(d18:1/22:2)+HCOO	0.666407	0.21044						LPI(18:0)-H	0.803168	0.559482					TG(30:0/18:1/22:6)+NH4	0.451741	0.0254296						PC(34:4p)+H	1.14401	0.329325							CerG1(d36:3)+NH4	1.24375	0.660218						PE(16:0/18:2)+Na	0.943348	0.00962
Cer(d16:0+pO/26:2)-H	0.555696	0.243219						Cer(d18:1/18:3)+HCOO	0.633592	0.251054					FA(20:5)-H	1.13084	0.685211						CerG1(d36:4)+NH4	0.634034	0.0553976							PE(34:0)+Na	0.98881	0.861166						PE(34:2)+Na	1.00136	0.97165
Cer(d16:1/24:1)+HCOO	0.67405	0.27652						Cer(d18:1/18:2)+HCOO	0.72307	0.30433					FA(20:4)-H	1.29111	0.349213						AcCa(18:0)+H	0.691051	0.110503							PE(36:3)+H	0.992878	0.8973						PC(34:4p)+H	1.08237	0.58236
Cer(d18:1/22:0)+HCOO	0.583103	0.250913						Cer(d16:1/23:0)-H	0.505392	0.343241					FA(20:4)-H	0.840781	0.635476						PE(34:1)+Na	1.03123	0.157869							LPC(32:0)+Na	1.06489	0.63762						CerG1(d36:4)+NH4	0.87975	0.35197
LPC(22:5)+Na	0.498639	0.151377						Cer(d18:1/18:1)+HCOO	0.714114	0.121894					FA(22:6)-H	1.15213	0.630197						PE(34:1)+Na	0.945845	0.611086							PC(34:2p)+H	1.14851	0.350884						AcCa(18:0)+H	1.32646	0.25761
PE(32:0p)-H	0.414643	0.00582661						LPC(22:6)+Na	0.326637	0.0358444					FA(22:5)-H	0.984106	0.954872						PC(34:3p)+H	1.06636	0.564408							CerG1(d14:0)+NH4	0.626526	0.117291						PE(34:1)+Na	1.02856	0.56049
Cer(d17:1/24:2)+HCOO	0.765073	0.282331						Cer(d18:2/18:0)+HCOO	0.507339	0.0982301					FA(22:5)-H	0.79019	0.486743						TG(16:0/12:0/14:0)+NH4	0.548368	0.279497							PC(33:2)+H	1.15197	0.362377						PE(34:1)+Na	0.997684	0.95806
Cer(d17:1/24:1)+HCOO	0.611566	0.200038						Cer(d18:1/18:0)+HCOO	0.470378	0.147971					LPC(22:2)+H	2.53012	0.330928						SM(d37:3)+H	0.868347	0.218677							PC(33:2)+H	1.08161	0.356502						PC(34:3p)+H	1.00399	0.92877
Cer(d16:1+hO/24:1)+HCOO	0.629223	0.320157						LPC(22:5)+HCOO	0.768201	0.474501					LPE(16:1)-H	1.94917	0.00458956						CerG1(d36:3)+NH4	0.809548	0.697201							PC(34:2e)+H	1.07863	0.46383						TG(16:0/12:0/14:0)+NH4	0.654627	0.36763
Cer(d18:1/23:0)+HCOO	0.614686	0.308494						LPC(22:4)+HCOO	0.650939	0.122624					LPE(18:2p)-H	2.18564	0.0111632						PE(34:0)+Na	0.971325	0.664137							PC(34:2e)+H	1.02495	0.692413						SM(d37:3)+H	0.929635	0.19592
Cer(d17:0+pO/23:1)+HCOO	0.462871	0.211778						Cer(d18:1/22:2)-H	0.681309	0.268702					LPE(17:1)-H	2.12719	0.0673919						PE(36:3)+H	1.01311	0.802915							PC(33:1)+H	1.12046	0.151547						CerG1(d36:3)+NH4	0.808523	0.63828
Cer(d18:0+pO/22:0)+HCOO	0.531724	0.244759						LPI(20:5)-H	0.793549	0.564672					LPE(17:0)-H	10.4406	0.0970245						LPC(32:0)+Na	1.08572	0.336741							PC(34:1e)+H	1.06915	0.51882						PE(34:0)+Na	0.921602	0.36478
PE(14:0/18:2)-H	0.430847	0.150548						Cer(d16:1/24:1)-H	0.692357	0.410405					LPE(18:3)-H	1.70332	0.0685363						PC(34:2p)+H	0.918582	0.546807							PE(16:0p/22:6)+H	1.08126	0.532544						PE(36:3)+H	1.0308	0.18539
PE(33:1p)-H	0.489524	0.152122						LPI(20:4)-H	0.563723	0.2244					LPE(18:0)-H	1.71877	0.0536108						CerG1(d14:0)+NH4	1.19004	0.238392							PE(18:2p/20:4)+H	1.75995	0.0723358						LPC(32:0)+Na	1.02175	0.76825
PE(16:0/16:1)-H	0.552011	0.168536						Cer(d18:1/22:0)-H	0.594175	0.375448					LPE(18:0)-H	1.91104	0.34263						PC(33:2)+H	0.905535	0.503945							PC(33:0)+H	1.12938	0.264825						PC(34:2p)+H	0.987125	0.87356
Cer(d16:1/22:1)+H	1.06278	0.855002						PC(22:2)+H	0.295231	0.0375971					LPC(22:1)+H	2.22931	0.211308						PC(33:2)+H	1.0291	0.633132							AcCa(20:5)+H	0.970561	0.89089						CerG1(d14:0)+NH4	1.54199	0.36702
Cer(d18:1/24:3)+HCOO	0.560118	0.159296						MG(18:1)+H	0.799087	0.0551342					LPE(19:1)-H	2.55287	0.0479837						PC(34:2e)+H	0.919795	0.400646							PC(33:0)+H	1.17647	0.405744						PC(33:2)+H	0.979491	0.46849
PE(16:0/16:0)-H	0.419786	0.0380314						Cer(d17:0/20:1)+HCOO	0.411118	0.136544					LPE(19:0)-H	2.40635	0.135821						PC(34:2e)+H	1.03986	0.536943							PC(34:0e)+H	0.84969	0.236966						PC(33:2)+H	1.01383	0.42662
Cer(d18:1/24:2)+HCOO	0.670414	0.180708						Cer(d18:1/20:5)+HCOO	0.517807	0.100757					LPE(20:4)-H	2.30301	0.0285659						PC(33:1)+H	0.946805	0.46232							PC(32:2)+Na	0.907554	0.522761						PC(34:2e)+H	0.905769	0.0682
Cer(d18:2/24:1)+HCOO	0.818608	0.620273						Cer(d17:1/24:1)-H	0.596846	0.326705					LPE(20:3)-H	1.01997	0.950219						PC(34:1e)+H	0.925487	0.451202							PC(34:5)+H	0.709397	0.0321441						PC(34:2e)+H	1.04142	0.55761
Cer(d18:2/24:1)+HCOO	0.539707	0.263975						Cer(d16:1/22:2)+HCOO	0.749876	0.101617					PE(8:0/11:2)-H	2.0328	0.214591						PE(16:0p/22:6)+H	0.947588	0.675895							PE(17:0/20:5)+H	1.08401	0.691794						PC(33:1)+H	1.06027	0.25686
SM(d30:1)+HCOO	0.506436	0.0813793						Cer(d18:1/23:0)-H	0.59927	0.376259					LPE(20:2)-H	1.8368	0.0357376						PE(18:2p/20:4)+H	0.51697	0.0506941							PC(34:5)+H	0.77227	0.0932726						PC(34:1e)+H	0.983793	0.59622
Cer(d18:1/24:1)+HCOO	0.607357	0.126496						Cer(d16:1/22:1)+HCOO	0.740685	0.35887					LPE(20:2)-H	1.49514	0.220928						PC(33:0)+H	0.951191	0.671767							PE(36:2e)+Na	0.919405	0.532072						PE(16:0p/22:6)+H	1.02708	0.62067
Cer(d18:1/24:0)+HCOO	0.595385	0.292612						Cer(d18:1+hO/22:0)-H	0.458637	0.248948					LPE(20:1)-H	2.26966	0.0588065						AcCa(20:5)+H	0.792818	0.294137							PE(18:0p/20:4)+H	0.853276	0.149059						PE(18:2p/20:4)+H	0.819203	0.28655
PE(34:3p)-H	0.790642	0.629522						Cer(d16:1/22:0)+HCOO	0.406383	0.0897352					LPG(18:2)-H	1.46885	0.554554						PC(33:0)+H	1.01729	0.888654							PE(36:2e)+Na	1.10647	0.279752						PC(33:0)+H	0.98457	0.81372
Cer(d18:0+pO/23:1)+HCOO	0.565778	0.295036						LPI(22:6)-H	0.599927	0.192327					LPC(22:0)+H	2.98642	0.104422						PC(34:0e)+H	0.967117	0.768974							PC(32:1)+Na	1.06051	0.410719						AcCa(20:5)+H	1.19859	0.29141
Cer(d16:1/22:0)+H	0.801602	0.657232						Cer(d18:1/24:2)-H	0.713393	0.384729					LPE(20:0)-H	2.05204	0.162692						PC(32:2)+Na	1.35703	0.0583488							LPE(16:0)+H	0.71074	0.160664						PC(33:0)+H	0.976672	0.75967
PE(34:2p)-H	0.696468	0.272592						DG(16:0/16:0)+Na	1.06487	0.512506					LPE(20:0)-H	1.99188	0.0502187						PC(34:5)+H	1.77992	0.000982881							PC(34:4)+H	0.963469	0.744615						PC(34:0e)+H	0.924155	0.29213
PA(18:0/18:2)-H	11.4285	0.345326						Cer(d18:1/24:1)-H	0.580688	0.175056					Cer(d18:1/14:0)-H	1.04744	0.891232						PE(17:0/20:5)+H	1.00716	0.969684							LPC(33:1)+Na	1.47559	0.290848						PC(32:2)+Na	0.979937	0.90068
PE(34:1p)-H	0.747748	0.319278						Cer(d15:0/24:3)+HCOO	0.716447	0.0989335					LPC(14:0)+HCOO	2.34691	0.0347422						PC(34:5)+H	1.51686	0.00912545							PC(34:3)+H	0.944603	0.735821						PC(34:5)+H	1.01148	0.90547
PE(17:1/16:0)-H	0.497546	0.254318						Cer(d18:1/24:0)-H	0.533509	0.328284					LPS(18:2)-H	1.72137	0.101452						PE(36:2e)+Na	1.02051	0.733156							PC(35:2p)+H	1.02684	0.83391						PE(17:0/20:5)+H	1.05963	0.70235
PE(34:0p)-H	0.522687	0.00576364						Cer(d17:1/22:1)+HCOO	0.676069	0.287334					LPE(21:0)-H	3.60976	0.0419983						PE(18:0p/20:4)+H	1.02696	0.795867							PE(16:0p/22:2)+H	1.23355	0.0644195						PC(34:5)+H	1.04931	0.62717
SM(d31:1)+HCOO	0.494752	0.134175						Cer(d16:1/23:0)+HCOO	0.591612	0.309414					LPS(18:0)-H	1.36145	0.415835						PE(36:2e)+Na	1.23542	0.222223							PC(20:0/14:2)+H	1.1443	0.450196						PE(36:2e)+Na	1.03743	0.49914
Cer(d18:1/25:1)+HCOO	0.477583	0.161825						Cer(d40:4)+HCOO	0.67233	0.143051					Cer(d16:1/14:0)+HCOO	1.47219	0.192738						PC(32:1)+Na	0.972187	0.51505							PC(35:1p)+H	1.14994	0.488609						PE(18:0p/20:4)+H	0.943175	0.39492
Cer(d18:1+hO/24:1)+HCOO	0.529645	0.196947						Cer(d18:1/22:2)+HCOO	0.666407	0.21044					DG(14:0/18:3)+NH4	0.765778	0.31879						LPE(16:0)+H	1.3068	0.267453							PC(35:1p)+H	0.954624	0.844585						PE(36:2e)+Na	1.09167	0.55952
Cer(d18:1/25:0)+HCOO	0.570816	0.336878						Cer(d16:0+pO/26:2)-H	0.555696	0.243219					LPE(22:4)-H	2.28399	0.226967						PC(34:4)+H	1.05609	0.268523							SM(d38:1)+H	1.11637	0.229267						PC(32:1)+Na	1.01372	0.51782
PE(35:3p)-H	0.465196	0.193713						Cer(d16:1/24:1)+HCOO	0.67405	0.27652					PE(10:0/11:3)-H	1.81409	0.0117178						LPC(33:1)+Na	0.74954	0.329896							PE(18:3/20:5)+H	0.956696	0.789388						LPE(16:0)+H	1.10184	0.57932
DG(16:0/18:1)+H	0.968572	0.848071						Cer(d18:1/22:0)+HCOO	0.583103	0.250913					LPG(20:2)-H	3.31634	0.350947						PC(34:3)+H	1.2451	0.225477							LPE(18:2)+H	1.19418	0.372683						PC(34:4)+H	1.06034	0.39482
Cer(d18:0+pO/24:1)+HCOO	0.463214	0.161149						LPC(22:5)+Na	0.498639	0.151377					LPC(16:1)+HCOO	1.76752	0.034996						PC(35:2p)+H	0.88781	0.619491							PC(34:1)+H	1.10645	0.256615						LPC(33:1)+Na	0.897978	0.47127
PE(16:0/18:3)-H	0.606307	0.245785						PE(32:0p)-H	0.414643	0.00582661					LPG(20:0)-H	0.982188	0.963322						PE(16:0p/22:2)+H	0.892024	0.0711465							PC(35:0p)+H	1.10545	0.639312						PC(34:3)+H	1.03362	0.66831
PE(35:2p)-H	0.522374	0.192241						Cer(d17:1/24:2)+HCOO	0.765073	0.282331					LPC(16:0)+HCOO	1.67578	0.0765387						PC(20:0/14:2)+H	0.890619	0.516122							PE(18:0p/20:0)+H	0.965849	0.658255						PC(35:2p)+H	1.066	0.80023
Cer(d17:0+pO/25:0)+HCOO	0.538352	0.268698						Cer(d17:1/24:1)+HCOO	0.611566	0.200038					Cer(d17:1/14:0)+HCOO	1.44008	0.219557						PC(35:1p)+H	0.750182	0.1826							TG(8:0/18:2/18:2)+NH4	1.27675	0.674001						PE(16:0p/22:2)+H	1.06695	0.26886
PE(16:1/18:1)-H	0.536338	0.209286						Cer(d16:1+hO/24:1)+HCOO	0.629223	0.320157					LPC(17:1)+HCOO	2.06429	0.0168097						PC(35:1p)+H	1.00842	0.962231							PE(18:2/18:2)+Na	0.95371	0.634406						PC(20:0/14:2)+H	1.01169	0.62857
PE(16:0/18:2)-H	0.219774	0.0711051						Cer(d18:1/23:0)+HCOO	0.614686	0.308494					LPC(17:0)+HCOO	1.65881	0.296061						SM(d38:1)+H	0.918906	0.221061							PC(36:6p)+H	0.542882	0.0507098						PC(35:1p)+H	0.963791	0.72519
PE(35:1p)-H	0.521477	0.220348						Cer(d17:0+pO/23:1)+HCOO	0.462871	0.211778					Cer(d18:1/14:0)+HCOO	0.933882	0.829985						PE(18:3/20:5)+H	1.29764	0.0287713							PC(34:0)+H	1.05968	0.449064						PC(35:1p)+H	1.05554	0.63621
PE(16:0/18:1)-H	0.537943	0.133752						Cer(d18:0+pO/22:0)+HCOO	0.531724	0.244759					DG(14:0/18:2)+NH4	0.685179	0.355942						LPE(18:2)+H	0.928104	0.735674							TG(16:1/10:0/18:2)+NH4	1.50083	0.529836						SM(d38:1)+H	0.916673	0.0032
PE(16:0/18:1)-H	0.527326	0.0895355						PE(14:0/18:2)-H	0.430847	0.150548					LPC(18:4)+HCOO	2.00022	0.183764						PC(34:1)+H	0.960568	0.632724							PC(35:6)+H	1.06	0.458517						PE(18:3/20:5)+H	0.980339	0.8863
SM(d32:2)+HCOO	0.473862	0.160385						PE(33:1p)-H	0.489524	0.152122					LPC(18:3)+HCOO	1.45695	0.271542						PC(35:0p)+H	0.829882	0.368454							PC(35:6)+H	1.06687	0.6191						LPE(18:2)+H	1.03663	0.83596
DG(15:0/18:2)+NH4	0.575041	0.37036						PE(16:0/16:1)-H	0.552011	0.168536					LPC(18:2)+HCOO	1.44377	0.180666						PE(18:0p/20:0)+H	1.01074	0.872576							LPE(18:1)+H	1.17466	0.527467						PC(34:1)+H	0.967717	0.46835
PE(14:0p/22:6)-H	0.704237	0.261845						Cer(d16:1/22:1)+H	1.06278	0.855002					Cer(d18:1/18:0)-H	1.13106	0.686853						TG(8:0/18:2/18:2)+NH4	0.481865	0.259719							PC(36:5p)+H	0.980544	0.915083						PC(35:0p)+H	0.841189	0.05848
PE(18:0/16:0)-H	0.467447	0.00581393						Cer(d18:1/24:3)+HCOO	0.560118	0.159296					LPC(18:1)+HCOO	1.77288	0.13775						PE(18:2/18:2)+Na	1.06999	0.44474							PC(36:5p)+H	0.809679	0.3082						PE(18:0p/20:0)+H	1.03238	0.03043
PE(18:0/16:0)-H	0.416702	0.0877628						PE(16:0/16:0)-H	0.419786	0.0380314					LPS(22:6)-H	0.934699	0.912606						PC(36:6p)+H	0.947842	0.715709							TG(16:0/10:0/18:2)+NH4	1.52127	0.476376						TG(8:0/18:2/18:2)+NH4	0.453291	0.20779
SM(d16:1/16:0)+HCOO	0.521075	0.0756812						Cer(d18:1/24:2)+HCOO	0.670414	0.180708					LPS(22:6)-H	2.01997	0.137009						PC(34:0)+H	0.999394	0.994637							PC(35:5)+H	1.08387	0.377859						PE(18:2/18:2)+Na	1.0445	0.72917
Cer(d18:1/26:1)+HCOO	0.46187	0.221097						Cer(d18:2/24:1)+HCOO	0.818608	0.620273					LPC(18:0)+HCOO	1.46904	0.285438						TG(16:1/10:0/18:2)+NH4	0.487667	0.294831							PE(18:0/20:5)+H	1.08155	0.635086						PC(36:6p)+H	0.84483	0.09952
PA(18:0/20:5)-H	9.2513	0.365662						Cer(d18:2/24:1)+HCOO	0.539707	0.263975					Cer(d18:1/15:0)+HCOO	1.01378	0.957103						PC(35:6)+H	0.899699	0.241181							PC(36:4p)+H	1.21459	0.281219						PC(34:0)+H	1.0175	0.76914
SM(d16:0/16:0)+HCOO	0.798522	0.386535						SM(d30:1)+HCOO	0.506436	0.0813793					LPI(16:0)-H	1.55165	0.16337						PC(35:6)+H	0.915672	0.493914							PC(36:4p)+H	1.13668	0.453422						TG(16:1/10:0/18:2)+NH4	0.52717	0.29271
PE(36:4p)-H	0.746097	0.119513						Cer(d18:1/24:1)+HCOO	0.607357	0.126496					DG(18:1/14:0)+NH4	0.651916	0.181877						LPE(18:1)+H	1.06657	0.747945							TG(16:1/14:0/14:0)+NH4	1.31103	0.617686						PC(35:6)+H	0.952832	0.50325
PE(36:4p)-H	0.500596	0.19473						Cer(d18:1/24:0)+HCOO	0.595385	0.292612					Cer(d16:1/18:2)+HCOO	1.47729	0.206121						PC(36:5p)+H	0.95884	0.798142							CerG1(d38:4)+NH4	1.36684	0.585286						PC(35:6)+H	1.01995	0.38298
Cer(d39:6)+H	1.01227	0.96912						PE(34:3p)-H	0.790642	0.629522					Cer(d18:1/16:1)+HCOO	1.13983	0.631671						PC(36:5p)+H	0.852129	0.416285							PC(35:4)+H	0.594135	0.00864892						LPE(18:1)+H	1.39688	0.2234
Cer(d18:1/26:0)+HCOO	0.499104	0.340343						Cer(d18:0+pO/23:1)+HCOO	0.565778	0.295036					Cer(d18:1/16:0)+HCOO	1.259	0.485986						TG(16:0/10:0/18:2)+NH4	0.365477	0.132423							LPC(16:0p)+H	0.729156	0.140569						PC(36:5p)+H	0.978615	0.74958
Cer(d45:1+hO+O)-H	0.569165	0.431828						Cer(d16:1/22:0)+H	0.801602	0.657232					LPC(20:5)+HCOO	1.60932	0.232882						PC(35:5)+H	0.974225	0.750433							PE(18:0/20:4)+H	0.946206	0.682386						PC(36:5p)+H	1.00568	0.96745
PA(38:4)-H	9.27067	0.331944						PE(34:2p)-H	0.696468	0.272592					LPC(20:4)+HCOO	1.39073	0.238242						PE(18:0/20:5)+H	0.871746	0.409425							PC(36:4e)+H	1.29803	0.112268						TG(16:0/10:0/18:2)+NH4	0.434296	0.16485
PE(36:3p)-H	0.684277	0.148722						PA(18:0/18:2)-H	11.4285	0.345326					LPC(20:3)+HCOO	0.640168	0.436519						PC(36:4p)+H	0.75216	0.109507							LPC(34:1)+Na	1.24339	0.174415						PC(35:5)+H	1.0192	0.79921
PE(17:1/18:2)-H	0.954336	0.939646						PE(34:1p)-H	0.747748	0.319278					LPC(20:2)+HCOO	1.5465	0.482491						PC(36:4p)+H	0.929402	0.662505							PC(36:4e)+H	1.02808	0.849618						PE(18:0/20:5)+H	1.01075	0.75353
PE(36:2p)-H	0.646202	0.328733						PE(17:1/16:0)-H	0.497546	0.254318					Cer(d16:1/22:0)-H	1.53265	0.188157						TG(16:1/14:0/14:0)+NH4	0.398897	0.16886							TG(16:0/14:0/14:0)+NH4	1.29806	0.6604						PC(36:4p)+H	1.01917	0.82544
Cer(d42:1+hO+O)+HCOO	0.553399	0.0904068						PE(34:0p)-H	0.522687	0.00576364					LPC(20:1)+HCOO	1.44024	0.519677						CerG1(d38:4)+NH4	0.748634	0.714671							CerG1(d38:3)+NH4	1.31607	0.133174						TG(16:1/14:0/14:0)+NH4	0.482146	0.1949
PA(18:0/20:2)-H	16.761	0.316987						SM(d31:1)+HCOO	0.494752	0.134175					LPC(20:1)+HCOO	3.86927	0.210491						PC(35:4)+H	0.910612	0.770125							PE(38:6p)+Na	1.09475	0.299691						CerG1(d38:4)+NH4	0.834984	0.77897
PE(17:0/18:2)-H	0.478097	0.141268						Cer(d18:1/25:1)+HCOO	0.477583	0.161825					DG(16:0/16:0)+NH4	0.654166	0.144657						LPC(16:0p)+H	1.06819	0.796466							PC(35:3)+H	1.23048	0.506834						PC(35:4)+H	0.857835	0.75283
PE(36:1p)-H	0.833506	0.529029						Cer(d18:1+hO/24:1)+HCOO	0.529645	0.196947					Cer(d17:1/18:1)+HCOO	1.26835	0.420969						PE(18:0/20:4)+H	0.871252	0.274763							PC(36:2p)+H	1.10239	0.454034						LPC(16:0p)+H	1.09427	0.72328
DG(17:1/16:0)+NH4	0.670164	0.294933						Cer(d18:1/25:0)+HCOO	0.570816	0.336878					LPI(18:2)-H	1.57854	0.304758						PC(36:4e)+H	0.679429	0.0696802							TG(16:0/10:0/20:4)+H	1.06537	0.359041						PE(18:0/20:4)+H	0.891217	0.13304
PG(34:2p)-H	0.542377	0.379139						PE(35:3p)-H	0.465196	0.193713					LPC(20:0)+HCOO	2.64297	0.0725309						LPC(34:1)+Na	0.850772	0.260144							CerG1(d16:1+hO)+NH4	0.676099	0.160143						PC(36:4e)+H	0.861797	0.1877
PE(17:1/18:0)-H	0.631287	0.272097						DG(16:0/18:1)+H	0.968572	0.848071					Cer(d17:1/18:0)+HCOO	1.08834	0.640652						PC(36:4e)+H	0.899774	0.443989							PE(18:2p/22:6)+H	0.998692	0.993937						LPC(34:1)+Na	1.00208	0.9553
PE(36:0p)-H	0.479072	0.18437						Cer(d18:0+pO/24:1)+HCOO	0.463214	0.161149					LPI(18:1)-H	1.51997	0.254508						TG(16:0/14:0/14:0)+NH4	0.508534	0.375226							PC(35:2)+H	1.08492	0.598851						PC(36:4e)+H	0.939766	0.00647
PA(40:5p)-H	0.607178	0.168622						PE(16:0/18:3)-H	0.606307	0.245785					LPI(18:0)-H	1.44591	0.360406						CerG1(d38:3)+NH4	0.838393	0.164033							PC(36:2e)+H	0.890918	0.513233						TG(16:0/14:0/14:0)+NH4	0.591938	0.4361
SM(d18:1/15:0)+HCOO	0.554796	0.0331875						PE(35:2p)-H	0.522374	0.192241					Cer(d18:1/18:3)+HCOO	1.37779	0.335943						PE(38:6p)+Na	1.01885	0.735959							PC(36:2e)+H	0.965859	0.826117						CerG1(d38:3)+NH4	0.91951	0.14715
PE(14:0/22:6)-H	0.495449	0.211211						Cer(d17:0+pO/25:0)+HCOO	0.538352	0.268698					Cer(d18:1/18:2)+HCOO	1.17997	0.606011						PC(35:3)+H	0.801194	0.471301							PC(35:1)+H	1.12395	0.481924						PE(38:6p)+Na	0.996841	0.91614
CerG1(d36:5+pO)-H	0.470743	0.135115						PE(16:1/18:1)-H	0.536338	0.209286					Cer(d16:1/23:0)-H	2.16521	0.0394723						PC(36:2p)+H	0.875281	0.299702							PC(36:1e)+H	0.834542	0.269136						PC(35:3)+H	0.983166	0.58678
PE(16:0/20:5)-H	0.389756	0.171673						PE(16:0/18:2)-H	0.219774	0.0711051					Cer(d18:1/18:1)+HCOO	1.13377	0.549415						TG(16:0/10:0/20:4)+H	1.15682	0.486864							PC(36:7)+H	0.816629	0.518637						PC(36:2p)+H	0.915975	0.32457
PE(36:5)-H	0.205428	0.0433966						PE(35:1p)-H	0.521477	0.220348					LPC(22:6)+Na	2.37623	0.0077239						CerG1(d16:1+hO)+NH4	1.10561	0.367547							PC(36:7)+H	0.880629	0.309085						TG(16:0/10:0/20:4)+H	1.24001	0.30335
Cer(d45:1)+HCOO	0.671808	0.605704						PE(16:0/18:1)-H	0.537943	0.133752					Cer(d18:2/18:0)+HCOO	1.0846	0.756302						PE(18:2p/22:6)+H	0.839075	0.210613							PE(18:0p/22:6)+H	0.943108	0.306236						CerG1(d16:1+hO)+NH4	1.57197	0.34918
LPI(18:0)+H	0.999245	0.998824						PE(16:0/18:1)-H	0.527326	0.0895355					Cer(d18:1/18:0)+HCOO	1.13394	0.671856						PC(35:2)+H	0.98551	0.922537							PC(35:0)+H	1.01077	0.960464						PE(18:2p/22:6)+H	1.08212	0.04626
PE(18:2/18:2)-H	0.299124	0.100483						SM(d32:2)+HCOO	0.473862	0.160385					LPC(22:5)+HCOO	1.42024	0.139973						PC(36:2e)+H	0.78087	0.184459							LPE(18:0)+H	0.916158	0.540395						PC(36:2e)+H	0.752811	0.03298
PE(16:0/20:4)-H	0.523364	0.187461						DG(15:0/18:2)+NH4	0.575041	0.37036					LPC(22:4)+HCOO	1.97208	0.190444						PC(36:2e)+H	0.902763	0.460685							So(d17:1)+H	0.798027	0.332729						PC(36:2e)+H	1.04635	0.28223
PE(18:0/18:3)-H	0.74063	0.584693						PE(14:0p/22:6)-H	0.704237	0.261845					Cer(d18:1/22:2)-H	1.37554	0.214907						PC(35:1)+H	0.860052	0.366228							PE(38:0)+H	0.931864	0.46654						PC(35:1)+H	1.06358	0.50424
PE(18:0/18:3)-H	0.607992	0.102459						PE(18:0/16:0)-H	0.467447	0.00581393					LPI(20:5)-H	1.27215	0.624945						PC(36:1e)+H	0.983039	0.853134							PC(34:3)+Na	1.09524	0.679288						PC(36:1e)+H	1.06234	0.13652
PE(37:2p)-H	0.52885	0.266076						PE(18:0/16:0)-H	0.416702	0.0877628					Cer(d16:1/24:1)-H	1.21709	0.500856						PC(36:7)+H	1.22497	0.513063							PC(36:6)+H	0.873489	0.372239						PC(36:7)+H	0.898027	0.42873
Cer(d18:1/28:5)+HCOO	0.345212	0.103463						SM(d16:1/16:0)+HCOO	0.521075	0.0756812					LPI(20:4)-H	1.65044	0.16836						PC(36:7)+H	1.15509	0.271986							PC(36:6)+H	1.05761	0.656961						PC(36:7)+H	1.11842	0.06553
PE(18:0/18:2)-H	0.853389	0.602685						Cer(d18:1/26:1)+HCOO	0.46187	0.221097					Cer(d18:1/22:0)-H	1.65805	0.147209						PE(18:0p/22:6)+H	1.07414	0.263667							PC(36:6)+H	0.738212	0.096607						PE(18:0p/22:6)+H	1.01509	0.69673
PE(37:1p)-H	0.628897	0.301163						PA(18:0/20:5)-H	9.2513	0.365662					PC(22:2)+H	1.91022	0.0334702						PC(35:0)+H	0.955291	0.827245							PE(18:0p/22:5)+H	0.968482	0.566929						PC(35:0)+H	0.939634	0.58143
PE(18:2p/20:5)-H	0.400154	0.141331						SM(d16:0/16:0)+HCOO	0.798522	0.386535					MG(18:1)+H	1.25282	0.0442182						LPE(18:0)+H	0.941579	0.773993							PE(18:0p/22:5)+H	1.09968	0.0434749						LPE(18:0)+H	1.07597	0.69786
Cer(d39:4)+H	0.77052	0.474281						PE(36:4p)-H	0.746097	0.119513					Cer(d17:0/20:1)+HCOO	1.11587	0.740171						So(d17:1)+H	1.26585	0.261079							TG(14:0/13:0/18:2)+NH4	1.57478	0.477862						So(d17:1)+H	0.970851	0.91169
WE(23:2)+NH4	0.51369	0.458167						PE(36:4p)-H	0.500596	0.19473					Cer(d18:1/20:5)+HCOO	1.40559	0.331513						PE(38:0)+H	0.980337	0.798339							PC(36:5)+H	0.824223	0.391013						PE(38:0)+H	0.986205	0.37452
PE(16:1p/22:6)-H	0.548683	0.0454801						Cer(d39:6)+H	1.01227	0.96912					Cer(d17:1/24:1)-H	1.57795	0.119085						PC(34:3)+Na	1.30594	0.248506							PC(36:5)+H	0.945313	0.595101						PC(34:3)+Na	1.09041	0.22435
PE(18:0/18:1)-H	0.730781	0.312515						Cer(d18:1/26:0)+HCOO	0.499104	0.340343					Cer(d16:1/22:2)+HCOO	1.01133	0.923731						PC(36:6)+H	1.20119	0.166879							LPC(16:0e)+H	0.83825	0.205699						PC(36:6)+H	1.00882	0.91005
PE(36:1)-H	0.483872	0.0131764						Cer(d45:1+hO+O)-H	0.569165	0.431828					Cer(d18:1/23:0)-H	1.95266	0.0563841						PC(36:6)+H	1.09056	0.480732							TG(15:0/14:0/16:1)+NH4	1.34419	0.629217						PC(36:6)+H	1.05934	0.3482
PA(18:1/22:6)-H	7.21044	0.361363						PA(38:4)-H	9.27067	0.331944					Cer(d16:1/22:1)+HCOO	1.13002	0.621269						PC(36:6)+H	1.22521	0.241394							SM(d40:4)+H	1.10527	0.569862						PC(36:6)+H	1.04301	0.68224
PG(16:0/18:2)-H	0.415511	0.146563						PE(36:3p)-H	0.684277	0.148722					Cer(d18:1+hO/22:0)-H	1.94178	0.116856						PE(18:0p/22:5)+H	0.927992	0.0328438							PC(36:4)+H	1.17436	0.454899						PE(18:0p/22:5)+H	0.978446	0.5627
PE(18:1p/20:5)-H	0.41585	0.0897749						PE(17:1/18:2)-H	0.954336	0.939646					Cer(d16:1/22:0)+HCOO	1.02697	0.938559						PE(18:0p/22:5)+H	0.938034	0.188739							PC(36:4)+H	1.18113	0.344969						PE(18:0p/22:5)+H	0.970939	0.2822
PE(18:1p/20:5)-H	0.613058	0.13018						PE(36:2p)-H	0.646202	0.328733					LPI(22:6)-H	1.48378	0.468681						TG(14:0/13:0/18:2)+NH4	0.360124	0.194388							PC(34:1)+Na	1.36092	0.140549						TG(14:0/13:0/18:2)+NH4	0.480603	0.25471
PE(20:0/16:0)-H	0.49758	0.146808						Cer(d42:1+hO+O)+HCOO	0.553399	0.0904068					Cer(d18:1/24:2)-H	1.33258	0.39128						PC(36:5)+H	0.87647	0.545241							PE(18:1p/22:2)+H	0.889258	0.579645						PC(36:5)+H	0.983024	0.88358
PE(18:0/18:0)-H	0.565164	0.271802						PA(18:0/20:2)-H	16.761	0.316987					DG(16:0/16:0)+Na	0.621784	0.104628						PC(36:5)+H	1.01988	0.862302							PE(38:1e)+Na	0.896691	0.405633						PC(36:5)+H	1.04578	0.66393
PA(18:1/22:5)-H	9.08044	0.37038						PE(17:0/18:2)-H	0.478097	0.141268					Cer(d18:1/24:1)-H	1.34641	0.322316						LPC(16:0e)+H	1.00077	0.996583							CerG1(d18:1/22:1)+H	0.972187	0.89398						LPC(16:0e)+H	1.03966	0.85469
DG(16:1/18:3)+NH4	0.619097	0.392037						PE(36:1p)-H	0.833506	0.529029					Cer(d15:0/24:3)+HCOO	1.25367	0.215852						TG(15:0/14:0/16:1)+NH4	0.601449	0.35194							TG(15:0/14:0/16:0)+NH4	1.38756	0.566186						TG(15:0/14:0/16:1)+NH4	0.841782	0.6431
PG(16:0/18:1)-H	0.334655	0.0892271						DG(17:1/16:0)+NH4	0.670164	0.294933					Cer(d18:1/24:0)-H	2.06126	0.0804719						SM(d40:4)+H	0.891295	0.459865							LPC(16:1)+H	0.891077	0.433541						SM(d40:4)+H	0.947354	0.23843
PE(15:0/22:6)-H	1.95918	0.552393						PG(34:2p)-H	0.542377	0.379139					Cer(d17:1/22:1)+HCOO	1.41187	0.147925						PC(36:4)+H	0.852748	0.457795							PE(20:5/20:5)+H	0.928724	0.633989						PC(36:4)+H	0.997336	0.87529
PC(16:1/14:0)+HCOO	0.569157	0.247486						PE(17:1/18:0)-H	0.631287	0.272097					Cer(d16:1/23:0)+HCOO	2.13529	0.118343						PC(36:4)+H	0.957943	0.806418							PC(18:1/18:2)+H	1.27435	0.212199						PC(36:4)+H	1.06083	0.44191
PE(18:0p/20:5)-H	0.499675	0.0881944						PE(36:0p)-H	0.479072	0.18437					Cer(d40:4)+HCOO	1.1142	0.546252						PC(34:1)+Na	0.835407	0.319555							PE(18:0p/22:2)+H	0.981833	0.85582						PC(34:1)+Na	1.04998	0.54842
PE(18:1p/20:4)-H	0.520451	0.0771775						PA(40:5p)-H	0.607178	0.168622					Cer(d18:1/22:2)+HCOO	1.18655	0.481847						PE(18:1p/22:2)+H	1.14109	0.413838							CerG1(d18:1/22:0)+H	0.894811	0.665973						PE(18:1p/22:2)+H	1.17546	0.22047
PE(17:0/20:5)-H	0.505372	0.276009						SM(d18:1/15:0)+HCOO	0.554796	0.0331875					Cer(d16:0+pO/26:2)-H	1.56944	0.213229						PE(38:1e)+Na	1.03462	0.74886							SM(d40:2)+H	1.0661	0.50093						PE(38:1e)+Na	1.05848	0.3689
PE(38:4p)-H	0.52994	0.136868						PE(14:0/22:6)-H	0.495449	0.211211					Cer(d16:1/24:1)+HCOO	1.2727	0.358518						CerG1(d18:1/22:1)+H	0.89161	0.299252							PE(38:6)+Na	0.994938	0.922714						CerG1(d18:1/22:1)+H	0.936803	0.51897
PE(38:4p)-H	0.484419	0.0398319						CerG1(d36:5+pO)-H	0.470743	0.135115					Cer(d18:1/22:0)+HCOO	1.88163	0.103485						TG(15:0/14:0/16:0)+NH4	0.474668	0.253927							PE(20:5/20:4)+H	0.962099	0.81846						TG(15:0/14:0/16:0)+NH4	0.636214	0.3755
PE(17:0/20:4)-H	0.333738	0.124013						PE(16:0/20:5)-H	0.389756	0.171673					LPC(22:5)+Na	1.45767	0.602745						LPC(16:1)+H	1.59756	0.0393647							PC(36:5p)+Na	0.997055	0.986648						LPC(16:1)+H	1.12435	0.32445
DG(18:4/16:0)+NH4	0.542037	0.346764						PE(36:5)-H	0.205428	0.0433966					PE(32:0p)-H	1.75342	0.0629015						PE(20:5/20:5)+H	1.13524	0.287421							PC(36:2)+H	1.10025	0.594997						PE(20:5/20:5)+H	0.928695	0.49605
PE(38:3p)-H	0.696738	0.203705						Cer(d45:1)+HCOO	0.671808	0.605704					Cer(d17:1/24:2)+HCOO	1.5069	0.1391						PC(18:1/18:2)+H	0.793936	0.23942							TG(10:0/18:2/18:3)+NH4	1.59946	0.437244						PC(18:1/18:2)+H	0.996436	0.90805
PE(19:1/18:2)-H	0.735515	0.210361						LPI(18:0)+H	0.999245	0.998824					Cer(d17:1/24:1)+HCOO	1.73167	0.0749361						PE(18:0p/22:2)+H	1.14267	0.125196							LPC(16:0)+H	0.780743	0.245244						PE(18:0p/22:2)+H	1.15849	0.08917
PE(18:0p/20:2)-H	0.362382	0.119259						PE(18:2/18:2)-H	0.299124	0.100483					Cer(d16:1+hO/24:1)+HCOO	1.39237	0.36227						CerG1(d18:1/22:0)+H	1.22831	0.166825							TG(16:1/14:3/16:1)+NH4	1.09972	0.862576						CerG1(d18:1/22:0)+H	1.22231	0.11633
PE(38:2p)-H	0.376464	0.221496						PE(16:0/20:4)-H	0.523364	0.187461					Cer(d18:1/23:0)+HCOO	1.9805	0.0873408						SM(d40:2)+H	0.939895	0.527426							CerG1(d18:0/22:0)+H	0.806949	0.381359						SM(d40:2)+H	0.966646	0.2205
PE(19:0/18:2)-H	0.692177	0.344363						PE(18:0/18:3)-H	0.74063	0.584693					Cer(d17:0+pO/23:1)+HCOO	2.03018	0.0610382						PE(38:6)+Na	0.990185	0.824103							SM(d40:1)+H	1.12611	0.278561						PE(38:6)+Na	1.00957	0.70014
PE(38:1p)-H	0.44543	0.165184						PE(18:0/18:3)-H	0.607992	0.102459					Cer(d18:0+pO/22:0)+HCOO	2.02586	0.0228876						PE(20:5/20:4)+H	0.995606	0.979459							PE(18:2/22:6)+H	0.94473	0.810394						PE(20:5/20:4)+H	1.01167	0.88186
PE(18:3/20:5)-H	0.410766	0.0778036						PE(37:2p)-H	0.52885	0.266076					PE(14:0/18:2)-H	2.22738	0.0475578						PC(36:5p)+Na	0.896101	0.468809							PS(36:2)+H	1.15477	0.32856						PC(36:5p)+Na	1.01724	0.62245
PS(16:0/18:2)-H	0.525949	0.146747						Cer(d18:1/28:5)+HCOO	0.345212	0.103463					PE(33:1p)-H	1.66195	0.0372663						PC(36:2)+H	0.920829	0.64591							PC(38:7p)+H	0.585324	0.0828891						PC(36:2)+H	0.998359	0.97748
PE(19:0/18:1)-H	0.580951	0.231455						PE(18:0/18:2)-H	0.853389	0.602685					PE(16:0/16:1)-H	1.549	0.187379						TG(10:0/18:2/18:3)+NH4	0.431848	0.202226							PC(36:4p)+Na	1.29984	0.088374						TG(10:0/18:2/18:3)+NH4	0.563917	0.27206
PE(17:1/20:0)-H	0.471414	0.174337						PE(37:1p)-H	0.628897	0.301163					Cer(d16:1/22:1)+H	0.804999	0.466471						LPC(16:0)+H	1.12022	0.600538							PC(36:1)+H	1.11711	0.181448						LPC(16:0)+H	1.10291	0.64786
Cer(d17:1/22:1)+H	0.797963	0.610868						PE(18:2p/20:5)-H	0.400154	0.141331					Cer(d18:1/24:3)+HCOO	1.59833	0.133431						TG(16:1/14:3/16:1)+NH4	0.410624	0.131809							TG(18:4/14:0/14:0)+NH4	1.16347	0.796499						TG(16:1/14:3/16:1)+NH4	0.461651	0.1224
PE(38:0p)-H	0.465373	0.219685						Cer(d39:4)+H	0.77052	0.474281					PE(16:0/16:0)-H	1.79478	0.121194						CerG1(d18:0/22:0)+H	1.53915	0.114768							LPC(18:3)+H	0.84502	0.409063						CerG1(d18:0/22:0)+H	1.20793	0.39231
PE(16:1/22:6)-H	0.634712	0.365114						WE(23:2)+NH4	0.51369	0.458167					Cer(d18:1/24:2)+HCOO	1.29752	0.305432						SM(d40:1)+H	0.924855	0.462318							TG(10:0/18:2/18:2)+NH4	1.44924	0.503406						SM(d40:1)+H	0.975302	0.31515
PE(20:5/18:2)-H	0.345145	0.135341						PE(16:1p/22:6)-H	0.548683	0.0454801					Cer(d18:2/24:1)+HCOO	1.92314	0.0553409						PE(18:2/22:6)+H	0.783423	0.264008							PE(18:1/22:6)+H	1.34027	0.280476						PE(18:2/22:6)+H	1.15897	0.11618
PE(16:1/22:6)-H	0.556402	0.143051						PE(18:0/18:1)-H	0.730781	0.312515					Cer(d18:2/24:1)+HCOO	1.70207	0.173015						PS(36:2)+H	0.879091	0.397824							PC(38:6p)+H	0.995804	0.954128						PS(36:2)+H	1.06262	0.24823
PC(14:0e/18:2)+HCOO	0.494886	0.274703						PE(36:1)-H	0.483872	0.0131764					SM(d30:1)+HCOO	1.53081	0.106616						PC(38:7p)+H	0.92577	0.711873							PC(38:6p)+H	1.18593	0.31567						PC(38:7p)+H	1.08695	0.60017
PE(20:0/17:0)-H	0.511574	0.227024						PA(18:1/22:6)-H	7.21044	0.361363					Cer(d18:1/24:1)+HCOO	1.40811	0.181997						PC(36:4p)+Na	0.750899	0.068585							PC(38:6p)+H	1.11799	0.706445						PC(36:4p)+Na	0.95728	0.45578
PE(18:2/20:4)-H	0.439399	0.14147						PG(16:0/18:2)-H	0.415511	0.146563					Cer(d18:1/24:0)+HCOO	1.98561	0.133419						PC(36:1)+H	0.962556	0.537802							PC(36:0)+H	1.1306	0.342819						PC(36:1)+H	0.994449	0.851
PE(16:0/22:6)-H	0.552592	0.134256						PE(18:1p/20:5)-H	0.41585	0.0897749					PE(34:3p)-H	0.976643	0.936679						TG(18:4/14:0/14:0)+NH4	0.373022	0.140733							TG(14:0/14:0/18:3)+NH4	1.45343	0.54293						TG(18:4/14:0/14:0)+NH4	0.368374	0.1128
CerG1(d38:5+pO)-H	0.956878	0.924463						PE(18:1p/20:5)-H	0.613058	0.13018					Cer(d18:0+pO/23:1)+HCOO	1.39175	0.249106						LPC(18:3)+H	1.03814	0.850249							TG(16:0/12:0/18:3)+NH4	1.21852	0.712839						LPC(18:3)+H	1.12753	0.42187
DG(16:1/18:2)+NH4	0.808397	0.623693						PE(20:0/16:0)-H	0.49758	0.146808					Cer(d16:1/22:0)+H	1.09208	0.743858						TG(10:0/18:2/18:2)+NH4	0.4259	0.23285							CerG1(d40:6)+NH4	1.33762	0.357622						TG(10:0/18:2/18:2)+NH4	0.426876	0.22317
PC(16:0e/16:1)+HCOO	0.477178	0.0364993						PE(18:0/18:0)-H	0.565164	0.271802					PE(34:2p)-H	1.19484	0.353308						PE(18:1/22:6)+H	0.828286	0.488334							CerG1(d40:6)+NH4	1.15865	0.64399						PC(38:6p)+H	0.966052	0.76676
PE(18:0/20:5)-H	0.575817	0.152874						PA(18:1/22:5)-H	9.08044	0.37038					PA(18:0/18:2)-H	0.201455	0.405928						PC(38:6p)+H	0.990309	0.882649							LPC(18:3)+H	1.04902	0.741414						PC(38:6p)+H	0.998018	0.97376
PE(18:0/20:5)-H	0.436724	0.121569						DG(16:1/18:3)+NH4	0.619097	0.392037					PE(34:1p)-H	1.05484	0.672101						PC(38:6p)+H	0.880695	0.461411							PE(38:3)+Na	1.06421	0.589133						PC(38:6p)+H	1.12799	0.24492
PE(38:5)-H	0.292017	0.170274						PG(16:0/18:1)-H	0.334655	0.0892271					PE(17:1/16:0)-H	1.71765	0.230109						PC(38:6p)+H	0.760255	0.196625							PE(18:0/22:6)+H	1.00426	0.956342						PC(36:0)+H	0.918367	0.20669
PE(38:5)-H	0.646945	0.225248						PE(15:0/22:6)-H	1.95918	0.552393					PE(34:0p)-H	1.54741	0.232953						PC(36:0)+H	0.957339	0.69885							PC(37:6)+H	0.883989	0.626436						TG(14:0/14:0/18:3)+NH4	0.41266	0.13486
PC(16:0e/16:0)+HCOO	0.380306	0.0539416						PC(16:1/14:0)+HCOO	0.569157	0.247486					SM(d31:1)+HCOO	1.74548	0.0130518						TG(14:0/14:0/18:3)+NH4	0.377895	0.139073							PC(36:2p)+Na	1.32954	0.257798						TG(16:0/12:0/18:3)+NH4	0.414797	0.18159
PE(18:0/20:4)-H	0.423451	0.0865516						PE(18:0p/20:5)-H	0.499675	0.0881944					Cer(d18:1/25:1)+HCOO	1.7519	0.10208						TG(16:0/12:0/18:3)+NH4	0.344677	0.156001							TG(14:0/14:0/18:2)+NH4	1.44472	0.553464						CerG1(d40:6)+NH4	0.870716	0.48095
PG(18:3/18:2)-H	0.520731	0.341192						PE(18:1p/20:4)-H	0.520451	0.0771775					Cer(d18:1+hO/24:1)+HCOO	1.40146	0.316258						CerG1(d40:6)+NH4	0.596646	0.127326							CerG1(d40:5)+NH4	1.33243	0.172948						CerG1(d40:6)+NH4	0.73009	0.24963
PE(18:0/20:3)-H	0.364337	0.0979811						PE(17:0/20:5)-H	0.505372	0.276009					Cer(d18:1/25:0)+HCOO	2.50274	0.0560594						CerG1(d40:6)+NH4	0.568305	0.130399							PC(37:5)+H	0.961832	0.816917						LPC(18:3)+H	1.08541	0.62563
Cer(d16:1/23:0)+H	0.89701	0.831928						PE(38:4p)-H	0.52994	0.136868					PE(35:3p)-H	1.88701	0.0106456						LPC(18:3)+H	1.11319	0.597767							PC(37:5)+H	0.945689	0.563877						PE(38:3)+Na	1.04606	0.64637
Cer(d18:1/30:5)+HCOO	0.279856	0.117038						PE(38:4p)-H	0.484419	0.0398319					DG(16:0/18:1)+H	0.625119	0.177592						PE(38:3)+Na	0.959629	0.710058							PE(18:0/22:5)+H	0.99548	0.976747						PE(18:0/22:6)+H	1.00189	0.97082
PG(18:2/18:2)-H	0.411402	0.257884						PE(17:0/20:4)-H	0.333738	0.124013					Cer(d18:0+pO/24:1)+HCOO	1.8789	0.0268686						PE(18:0/22:6)+H	1.01805	0.840541							LPC(18:2)+H	0.949515	0.680981						PC(37:6)+H	1.11037	0.41919
PG(18:2/18:2)-H	0.474014	0.280947						DG(18:4/16:0)+NH4	0.542037	0.346764					PE(16:0/18:3)-H	1.96544	0.140243						PC(37:6)+H	0.835331	0.454839							PC(38:4p)+H	1.28992	0.12484						PC(36:2p)+Na	0.973125	0.38069
PE(18:2p/22:6)-H	0.375559	0.153508						PE(38:3p)-H	0.696738	0.203705					PE(35:2p)-H	1.47976	0.0839229						PC(36:2p)+Na	0.762777	0.285017							PC(38:4p)+H	1.08232	0.228183						TG(14:0/14:0/18:2)+NH4	0.429799	0.15968
PE(20:1/18:1)-H	0.782927	0.510398						PE(19:1/18:2)-H	0.735515	0.210361					Cer(d17:0+pO/25:0)+HCOO	1.61618	0.128791						TG(14:0/14:0/18:2)+NH4	0.366332	0.139544							TG(16:0/14:0/16:1)+NH4	1.33544	0.635083						CerG1(d40:5)+NH4	0.873542	0.63303
PA(42:8)-H	7.77014	0.36064						PE(18:0p/20:2)-H	0.362382	0.119259					PE(16:1/18:1)-H	1.84638	0.116264						CerG1(d40:5)+NH4	0.757074	0.37053							Co(Q9)+H	1.05628	0.766539						PC(37:5)+H	0.979604	0.64196
PG(18:1/18:2)-H	0.375087	0.149115						PE(38:2p)-H	0.376464	0.221496					PE(16:0/18:2)-H	3.32033	0.213778						PC(37:5)+H	0.973425	0.868014							CerG1(d40:4)+NH4	1.36313	0.052478						PC(37:5)+H	0.972102	0.74594
PG(18:1/18:2)-H	0.439629	0.117213						PE(19:0/18:2)-H	0.692177	0.344363					PE(35:1p)-H	1.72787	0.126447						PC(37:5)+H	0.928661	0.338344							CerG1(d40:4)+NH4	1.21405	0.280577						PE(18:0/22:5)+H	1.0082	0.71183
PE(18:1p/22:6)-H	0.396671	0.0990126						PE(38:1p)-H	0.44543	0.165184					PE(16:0/18:1)-H	1.42868	0.175001						PE(18:0/22:5)+H	0.885158	0.325546							PE(40:7p)+Na	0.946961	0.394209						LPC(18:2)+H	1.0739	0.64431
PE(18:1p/22:6)-H	0.452988	0.080395						PE(18:3/20:5)-H	0.410766	0.0778036					PE(16:0/18:1)-H	1.46722	0.413267						LPC(18:2)+H	1.09847	0.572035							PE(38:1)+Na	1.00926	0.93592						PC(38:4p)+H	1.00304	0.91315
DG(16:1/18:1)+NH4	0.737861	0.480135						PS(16:0/18:2)-H	0.525949	0.146747					SM(d32:2)+HCOO	1.73944	0.101384						PC(38:4p)+H	0.813683	0.181811							PC(15:0/22:4)+H	0.974576	0.915856						PC(38:4p)+H	1.00787	0.77494
PE(20:0/18:1)-H	0.514783	0.139563						PE(19:0/18:1)-H	0.580951	0.231455					DG(15:0/18:2)+NH4	0.861839	0.655261						PC(38:4p)+H	0.937914	0.331799							LPC(36:1)+Na	0.937696	0.816826						TG(16:0/14:0/16:1)+NH4	0.485513	0.25307
PE(18:0/20:1)-H	0.606636	0.196882						PE(17:1/20:0)-H	0.471414	0.174337					PE(14:0p/22:6)-H	1.55343	0.0401359						TG(16:0/14:0/16:1)+NH4	0.42525	0.225961							LPC(18:1)+H	0.839887	0.555553						Co(Q9)+H	0.913658	0.66809
PG(16:0/20:2)-H	0.521288	0.144885						Cer(d17:1/22:1)+H	0.797963	0.610868					PE(18:0/16:0)-H	1.60903	0.212635						Co(Q9)+H	0.896927	0.529291							SM(d41:3)+H	1.12642	0.348671						CerG1(d40:4)+NH4	0.941978	0.45327
PE(17:1/22:6)-H	0.586469	0.206205						PE(38:0p)-H	0.465373	0.219685					PE(18:0/16:0)-H	1.58102	0.386448						CerG1(d40:4)+NH4	0.733401	0.0276163							CerG1(d40:3)+NH4	1.08579	0.0746142						CerG1(d40:4)+NH4	0.996787	0.99235
PC(14:0/18:2)+HCOO	0.424599	0.0965388						PE(16:1/22:6)-H	0.634712	0.365114					SM(d16:1/16:0)+HCOO	1.55266	0.0424619						CerG1(d40:4)+NH4	0.826409	0.612538							PE(40:6p)+Na	1.00665	0.924448						PE(40:7p)+Na	1.08337	0.07691
PE(18:1p/22:5)-H	0.57369	0.121946						PE(20:5/18:2)-H	0.345145	0.135341					Cer(d18:1/26:1)+HCOO	1.87072	0.113985						PE(40:7p)+Na	1.07348	0.184268							PC(37:3)+H	1.05844	0.781636						PE(38:1)+Na	1.00902	0.84043
PE(40:6p)-H	0.499683	0.145532						PE(16:1/22:6)-H	0.556402	0.143051					PA(18:0/20:5)-H	0.198713	0.415054						PE(38:1)+Na	0.909656	0.310425							PC(37:3)+H	1.06248	0.855754						PC(15:0/22:4)+H	1.02854	0.6565
PE(20:1p/20:5)-H	0.50998	0.121712						PC(14:0e/18:2)+HCOO	0.494886	0.274703					SM(d16:0/16:0)+HCOO	1.25159	0.410662						PC(15:0/22:4)+H	1.24925	0.378504							SM(d41:2)+H	1.04839	0.634597						LPC(36:1)+Na	1.05582	0.22797
PE(18:0/20:0)-H	0.668551	0.118356						PE(20:0/17:0)-H	0.511574	0.227024					PE(36:4p)-H	1.05907	0.791669						LPC(36:1)+Na	0.896209	0.385007							PC(18:3/18:3)+Na	0.509012	0.306954						LPC(18:1)+H	1.26913	0.43247
DG(16:0/18:1)+NH4	0.924238	0.521618						PE(18:2/20:4)-H	0.439399	0.14147					PE(36:4p)-H	1.5631	0.120912						LPC(18:1)+H	1.18207	0.615001							PC(38:9)+H	0.728046	0.0625842						SM(d41:3)+H	0.967938	0.5616
PG(16:0/20:1)-H	0.562211	0.106828						PE(16:0/22:6)-H	0.552592	0.134256					Cer(d39:6)+H	0.725563	0.34852						SM(d41:3)+H	0.879443	0.272306							PC(36:6)+Na	0.763422	0.213574						CerG1(d40:3)+NH4	1.12617	0.10429
SM(d16:0/20:1)+HCOO	0.510372	0.094736						CerG1(d38:5+pO)-H	0.956878	0.924463					Cer(d18:1/26:0)+HCOO	2.29713	0.0523637						CerG1(d40:3)+NH4	0.997322	0.96708							PC(37:2)+H	1.26436	0.332282						PE(40:6p)+Na	1.0429	0.29082
PE(17:0/22:6)-H	0.448088	0.139293						DG(16:1/18:2)+NH4	0.808397	0.623693					Cer(d45:1+hO+O)-H	3.1223	0.0214809						PE(40:6p)+Na	1.02324	0.750064							LPC(18:0)+H	0.701294	0.163596						PC(37:3)+H	0.990348	0.52944
PC(16:0/16:1)+HCOO	0.52923	0.0841839						PC(16:0e/16:1)+HCOO	0.477178	0.0364993					PA(38:4)-H	0.299694	0.443184						PC(37:3)+H	0.870864	0.438321							PC(38:2e)+H	1.25494	0.265672						PC(37:3)+H	0.941913	0.76165
PE(40:6e)-H	0.62054	0.149283						PE(18:0/20:5)-H	0.575817	0.152874					PE(36:3p)-H	1.6549	0.441789						PC(37:3)+H	0.789519	0.52791							SM(d41:1)+H	1.06459	0.275071						SM(d41:2)+H	0.986225	0.62434
PE(18:0p/22:5)-H	0.541505	0.239545						PE(18:0/20:5)-H	0.436724	0.121569					PE(17:1/18:2)-H	1.14494	0.80657						SM(d41:2)+H	0.901697	0.310052							PC(38:8)+H	0.861127	0.252644						PC(18:3/18:3)+Na	1.01519	0.88715
CerG2(d28:0)-H	0.468928	0.203208						PE(38:5)-H	0.292017	0.170274					PE(36:2p)-H	1.23132	0.356222						PC(18:3/18:3)+Na	1.96728	0.307044							PC(37:1)+H	1.16558	0.268406						PC(38:9)+H	1.0031	0.97574
PE(19:0/20:4)-H	0.487526	0.049308						PE(38:5)-H	0.646945	0.225248					Cer(d42:1+hO+O)+HCOO	1.79674	0.0603498						PC(38:9)+H	1.27526	0.0623916							PC(37:1)+H	0.834661	0.531091						PC(36:6)+Na	1.22648	0.22479
PE(17:0/22:4)-H	0.57003	0.23541						PC(16:0e/16:0)+HCOO	0.380306	0.0539416					PA(18:0/20:2)-H	0.159183	0.367475						PC(36:6)+Na	1.17925	0.351583							PC(16:0/20:4)+Na	0.919205	0.752902						PC(37:2)+H	1.27615	0.09949
PE(40:3p)-H	0.507042	0.14814						PE(18:0/20:4)-H	0.423451	0.0865516					PE(36:1p)-H	1.08976	0.521002						PC(37:2)+H	0.827843	0.253417							PC(38:7)+H	0.91845	0.6787						LPC(18:0)+H	1.05309	0.7965
DG(18:0/16:0)+NH4	0.840122	0.509479						PG(18:3/18:2)-H	0.520731	0.341192					DG(17:1/16:0)+NH4	0.91815	0.729413						LPC(18:0)+H	1.07497	0.73121							PC(38:7)+H	0.824718	0.628649						PC(38:2e)+H	0.99113	0.96436
PE(20:5/20:5)-H	0.398047	0.042147						PE(18:0/20:3)-H	0.364337	0.0979811					PG(34:2p)-H	0.981114	0.971466						PC(38:2e)+H	0.75317	0.278082							PC(38:7)+H	0.875745	0.162175						SM(d41:1)+H	0.952834	0.01221
PS(18:2/18:2)-H	0.805326	0.355506						Cer(d16:1/23:0)+H	0.89701	0.831928					PE(17:1/18:0)-H	1.55704	0.0816645						SM(d41:1)+H	0.928681	0.211929							PC(37:0)+H	1.26055	0.0247571						PC(38:8)+H	1.03553	0.72026
PC(14:0e/20:5)+HCOO	0.502661	0.0726032						Cer(d18:1/30:5)+HCOO	0.279856	0.117038					PE(36:0p)-H	1.57795	0.173957						PC(38:8)+H	1.06165	0.598398							LPE(22:6)+H	0.940569	0.828409						PC(37:1)+H	0.918343	0.05412
PE(17:1/22:2)-H	0.323878	0.0102915						PG(18:2/18:2)-H	0.411402	0.257884					PA(40:5p)-H	1.21592	0.36763						PC(37:1)+H	0.840413	0.206731							TG(15:0/14:0/18:3)+NH4	1.61717	0.4781						PC(37:1)+H	0.923843	0.78028
PE(40:2p)-H	0.55663	0.191812						PG(18:2/18:2)-H	0.474014	0.280947					SM(d18:1/15:0)+HCOO	1.42262	0.0355817						PC(37:1)+H	0.889231	0.659222							TG(15:0/14:0/18:3)+NH4	1.53486	0.557721						PC(16:0/20:4)+Na	0.945049	0.1391
PE(20:5/20:4)-H	0.415067	0.144381						PE(18:2p/22:6)-H	0.375559	0.153508					PE(14:0/22:6)-H	1.79758	0.210072						PC(16:0/20:4)+Na	0.868005	0.55244							PC(38:6)+H	0.825456	0.48939						PC(38:7)+H	1.03661	0.69209
PE(18:2/21:0)-H	0.728325	0.434179						PE(20:1/18:1)-H	0.782927	0.510398					CerG1(d36:5+pO)-H	1.8671	0.0516634						PC(38:7)+H	0.865924	0.479415							PC(38:6)+H	0.87165	0.617132						PC(38:7)+H	0.950557	0.81953
PE(40:1p)-H	0.445978	0.151421						PA(42:8)-H	7.77014	0.36064					PE(16:0/20:5)-H	2.45786	0.0768462						PC(38:7)+H	0.792021	0.511482							PC(38:6)+H	0.94116	0.676686						PC(38:7)+H	1.36373	0.16286
PE(18:2/22:6)-H	0.579805	0.10476						PG(18:1/18:2)-H	0.375087	0.149115					PE(36:5)-H	2.31651	0.140254						PC(38:7)+H	1.00067	0.996093							PE(40:2p)+Na	1.01976	0.83324						PC(37:0)+H	1.01366	0.46843
DG(18:3/18:2)+H	0.772701	0.627966						PG(18:1/18:2)-H	0.439629	0.117213					Cer(d45:1)+HCOO	2.35917	0.0351803						PC(37:0)+H	0.887709	0.105439							TG(15:0/14:0/18:2)+NH4	1.60405	0.474936						LPE(22:6)+H	0.754298	0.28823
PS(18:0/18:2)-H	0.681218	0.191968						PE(18:1p/22:6)-H	0.396671	0.0990126					LPI(18:0)+H	1.12978	0.848133						LPE(22:6)+H	0.892013	0.697866							SM(d18:1/24:4)+H	1.11175	0.45393						TG(15:0/14:0/18:3)+NH4	0.492047	0.25719
PC(16:0p/18:2)+HCOO	0.518594	0.080739						PE(18:1p/22:6)-H	0.452988	0.080395					PE(18:2/18:2)-H	2.27292	0.102374						TG(15:0/14:0/18:3)+NH4	0.358817	0.179337							PC(38:5)+H	1.18402	0.477512						TG(15:0/14:0/18:3)+NH4	0.390116	0.19039
PE(17:1/22:0)-H	0.770735	0.699846						DG(16:1/18:1)+NH4	0.737861	0.480135					PE(18:0/18:3)-H	1.94351	0.0541763						TG(15:0/14:0/18:3)+NH4	0.335938	0.182336							PC(38:5)+H	1.16842	0.510723						PC(38:6)+H	0.970796	0.83813
PE(40:0p)-H	0.51338	0.230797						PE(20:0/18:1)-H	0.514783	0.139563					PE(18:0/18:3)-H	1.51032	0.10707						PC(38:6)+H	0.982293	0.94744							LPE(20:3)+Na	1.06697	0.560501						PC(38:6)+H	1.02101	0.38108
PE(20:2/20:5)-H	0.504235	0.075779						PE(18:0/20:1)-H	0.606636	0.196882					PE(37:2p)-H	1.46953	0.195538						PC(38:6)+H	0.761563	0.22453							So(d17:1)+H	0.785672	0.251653						PC(38:6)+H	1.00594	0.95477
PS(18:0/18:1)-H	0.60156	0.0393082						PG(16:0/20:2)-H	0.521288	0.144885					Cer(d18:1/28:5)+HCOO	1.97847	0.119831						PC(38:6)+H	0.926713	0.630696							PC(18:1/18:1)+Na	1.20964	0.147747						PE(40:2p)+Na	1.08869	0.45504
PC(16:0e/18:2)+HCOO	0.458898	0.0736152						PE(17:1/22:6)-H	0.586469	0.206205					PE(18:0/18:2)-H	1.15267	0.533047						PE(40:2p)+Na	1.04041	0.727726							CerG1(d18:1/24:2)+H	1.15423	0.321069						TG(15:0/14:0/18:2)+NH4	0.463632	0.22243
PC(16:0p/18:1)+HCOO	0.552926	0.0828478						PC(14:0/18:2)+HCOO	0.424599	0.0965388					PE(37:1p)-H	1.5018	0.117872						TG(15:0/14:0/18:2)+NH4	0.346019	0.164603							TG(16:0/14:0/17:1)+NH4	1.47829	0.472683						SM(d18:1/24:4)+H	0.97741	0.63159
PE(20:0/19:0)-H	0.613595	0.254662						PE(18:1p/22:5)-H	0.57369	0.121946					PE(18:2p/20:5)-H	2.32306	0.00290796						SM(d18:1/24:4)+H	0.913177	0.537406							SM(d42:4)+H	1.1255	0.379428						PC(38:5)+H	0.981779	0.62344
SM(d37:1)+HCOO	0.532762	0.117679						PE(40:6p)-H	0.499683	0.145532					Cer(d39:4)+H	0.663703	0.241413						PC(38:5)+H	0.85058	0.495139							SM(d42:4)+H	1.12304	0.30802						PC(38:5)+H	1.03045	0.83998
DG(18:2/18:2)+H	0.740126	0.593238						PE(20:1p/20:5)-H	0.50998	0.121712					WE(23:2)+NH4	0.892291	0.718417						PC(38:5)+H	0.960253	0.868388							PE(40:8)+Na	0.974714	0.925304						LPE(20:3)+Na	1.06057	0.36065
WE(23:1)+NH4	0.461055	0.408873						PE(18:0/20:0)-H	0.668551	0.118356					PE(16:1p/22:6)-H	1.53254	0.0436045						LPE(20:3)+Na	1.03712	0.713911							PE(20:5/22:6)+H	0.852058	0.410358						So(d17:1)+H	1.02022	0.93265
PE(18:1/22:5)-H	0.384656	0.130897						DG(16:0/18:1)+NH4	0.924238	0.521618					PE(18:0/18:1)-H	1.14121	0.58693						So(d17:1)+H	1.33328	0.102435							PC(38:4)+H	1.18022	0.47937						PC(18:1/18:1)+Na	1.04986	0.56504
PE(18:1/22:5)-H	0.703428	0.128079						PG(16:0/20:1)-H	0.562211	0.106828					PE(36:1)-H	1.36175	0.263289						PC(18:1/18:1)+Na	0.873698	0.238092							PC(38:4)+H	0.95801	0.369688						CerG1(d18:1/24:2)+H	1.09733	0.14943
PC(17:1/16:0)+HCOO	0.43137	0.0518495						SM(d16:0/20:1)+HCOO	0.510372	0.094736					PA(18:1/22:6)-H	0.247432	0.422592						CerG1(d18:1/24:2)+H	0.944226	0.567165							TG(10:0/18:2/20:5)+NH4	1.31579	0.6172						TG(16:0/14:0/17:1)+NH4	0.796697	0.56498
PC(16:0e/18:1)+HCOO	0.397471	0.0604509						PE(17:0/22:6)-H	0.448088	0.139293					PG(16:0/18:2)-H	2.38402	0.00282942						TG(16:0/14:0/17:1)+NH4	0.689367	0.474388							LPC(20:5)+H	1.10078	0.663561						SM(d42:4)+H	0.981254	0.69094
PE(18:1/22:4)-H	0.687517	0.215993						PC(16:0/16:1)+HCOO	0.52923	0.0841839					PE(18:1p/20:5)-H	1.29185	0.221335						SM(d42:4)+H	0.887114	0.388599							CerG1(d18:1/24:1)+H	0.962416	0.801048						SM(d42:4)+H	0.971591	0.57963
PE(18:0/22:5)-H	0.683166	0.205622						PE(40:6e)-H	0.62054	0.149283					PE(20:0/16:0)-H	1.31423	0.38716						SM(d42:4)+H	0.900348	0.362936							TG(15:0/16:0/16:0)+NH4	1.61426	0.444268						PE(40:8)+Na	1.12993	0.04344
PG(16:0/22:6)-H	0.48894	0.191363						PE(18:0p/22:5)-H	0.541505	0.239545					PE(18:0/18:0)-H	1.04174	0.954898						PE(40:8)+Na	0.855806	0.516413							SM(d42:3)+H	1.05123	0.603805						PE(20:5/22:6)+H	0.915568	0.31257
PE(18:0/22:4)-H	0.660299	0.123102						CerG2(d28:0)-H	0.468928	0.203208					PA(18:1/22:5)-H	0.206002	0.423324						PE(20:5/22:6)+H	0.992284	0.964758							PE(22:5/18:2)+Na	0.887456	0.245397						PC(38:4)+H	1.00491	0.87322
PC(14:0/20:5)+HCOO	0.384076	0.213612						PE(19:0/20:4)-H	0.487526	0.049308					DG(16:1/18:3)+NH4	0.932136	0.710607						PC(38:4)+H	0.706397	0.112855							PE(40:7)+Na	1.09706	0.649512						PC(38:4)+H	0.9396	0.17218
Cer(d18:1/22:2)+H	1.10342	0.772422						PE(17:0/22:4)-H	0.57003	0.23541					PG(16:0/18:1)-H	2.34064	0.0522216						PC(38:4)+H	0.994952	0.817993							PC(38:3)+H	1.0804	0.551134						TG(10:0/18:2/20:5)+NH4	0.519567	0.25858
PE(22:1/18:2)-H	0.494732	0.0802687						PE(40:3p)-H	0.507042	0.14814					SM(d18:1/16:0)+HCOO	1.50307	0.0472484						TG(10:0/18:2/20:5)+NH4	0.401149	0.160917							Co(Q9)+NH4	1.11726	0.515772						LPC(20:5)+H	1.2583	0.38655
PE(22:1/18:2)-H	0.600999	0.0982951						DG(18:0/16:0)+NH4	0.840122	0.509479					PE(15:0/22:6)-H	0.51809	0.548156						LPC(20:5)+H	0.98232	0.958743							TG(12:0/18:3/18:3)+NH4	1.14661	0.806825						CerG1(d18:1/24:1)+H	1.05547	0.31555
PG(20:2/18:2)-H	0.472129	0.158515						PE(20:5/20:5)-H	0.398047	0.042147					PC(16:1/14:0)+HCOO	1.64854	0.206629						CerG1(d18:1/24:1)+H	0.971393	0.745985							TG(14:0/14:1/20:5)+NH4	1.42352	0.554536						TG(15:0/16:0/16:0)+NH4	0.551752	0.25025
PS(37:3)-H	0.710636	0.333547						PS(18:2/18:2)-H	0.805326	0.355506					PE(18:0p/20:5)-H	2.22565	0.0918522						TG(15:0/16:0/16:0)+NH4	0.433137	0.192431							SM(d42:2)+H	1.06414	0.538269						SM(d42:3)+H	0.959646	0.01608
PS(37:3)-H	0.456967	0.216281						PC(14:0e/20:5)+HCOO	0.502661	0.0726032					PE(18:1p/20:4)-H	1.54638	0.106936						SM(d42:3)+H	0.93448	0.442143							LPC(20:5)+H	0.71451	0.151094						PE(22:5/18:2)+Na	0.961576	0.47257
PC(18:4/16:0)+HCOO	0.44917	0.157854						PE(17:1/22:2)-H	0.323878	0.0102915					PE(17:0/20:5)-H	1.77108	0.266545						PE(22:5/18:2)+Na	0.9976	0.973414							PE(40:6)+Na	1.04778	0.65838						PE(40:7)+Na	1.10996	0.06306
PS(38:2p)-H	0.473436	0.104122						PE(40:2p)-H	0.55663	0.191812					PE(38:4p)-H	1.76138	0.0139098						PE(40:7)+Na	0.856833	0.427406							PC(37:6)+Na	0.999016	0.995707						Co(Q9)+NH4	0.893631	0.6502
PE(20:0/20:2)-H	0.698862	0.113298						PE(20:5/20:4)-H	0.415067	0.144381					PE(38:4p)-H	1.59418	0.0216086						PC(38:3)+H	0.971923	0.825704							PC(40:8p)+H	0.905683	0.721257						TG(12:0/18:3/18:3)+NH4	0.388848	0.07403
PC(16:0/18:3)+HCOO	0.859183	0.74202						PE(18:2/21:0)-H	0.728325	0.434179					PE(17:0/20:4)-H	1.89404	0.158494						Co(Q9)+NH4	0.885886	0.51086							PC(38:6e)+Na	1.21018	0.323992						TG(14:0/14:1/20:5)+NH4	0.381696	0.10274
DG(18:1/18:2)+H	1.02169	0.959837						PE(40:1p)-H	0.445978	0.151421					DG(18:4/16:0)+NH4	0.855458	0.710734						TG(12:0/18:3/18:3)+NH4	0.362084	0.0884861							PC(38:2)+H	1.12488	0.584717						SM(d42:2)+H	0.971258	0.43037
PE(20:1p/22:6)-H	0.524354	0.0767806						PE(18:2/22:6)-H	0.579805	0.10476					PE(38:3p)-H	1.18882	0.358337						TG(14:0/14:1/20:5)+NH4	0.313758	0.0806369							TG(12:0/18:2/18:3)+NH4	2.21029	0.411699						LPC(20:5)+H	0.769675	0.43455
PE(20:0/20:1)-H	0.656836	0.139833						DG(18:3/18:2)+H	0.772701	0.627966					PE(19:1/18:2)-H	1.63638	0.11728						SM(d42:2)+H	0.946733	0.591838							TG(12:0/18:2/18:3)+NH4	0.973226	0.965007						PE(40:6)+Na	0.989173	0.81771
PE(18:0/22:1)-H	0.525435	0.161997						PS(18:0/18:2)-H	0.681218	0.191968					PE(18:0p/20:2)-H	2.21458	0.00759145						LPC(20:5)+H	1.09209	0.773104							SM(d43:8)+H	1.05732	0.60779						PC(37:6)+Na	0.916545	0.24611
PG(20:0/18:2)-H	0.356622	0.247568						PC(16:0p/18:2)+HCOO	0.518594	0.080739					PE(38:2p)-H	1.48523	0.296802						PE(40:6)+Na	0.928852	0.453424							SM(d42:1)+H	1.07273	0.488594						PC(40:8p)+H	0.95088	0.68814
SM(d20:0/18:2)+HCOO	0.78266	0.0350095						PE(17:1/22:0)-H	0.770735	0.699846					PE(19:0/18:2)-H	1.64877	0.0669612						PC(37:6)+Na	0.979599	0.91232							SM(d42:1)+H	0.80389	0.115708						PC(38:6e)+Na	1.04407	0.2184
PC(16:0/18:2)+HCOO	0.618042	0.127005						PE(40:0p)-H	0.51338	0.230797					PE(38:1p)-H	1.33492	0.371962						PC(40:8p)+H	0.794844	0.302335							LPC(20:4)+H	0.805228	0.170551						PC(38:2)+H	0.907322	0.29901
PS(37:1)-H	0.384949	0.240898						PE(20:2/20:5)-H	0.504235	0.075779					PE(18:3/20:5)-H	2.49766	0.00472717						PC(38:6e)+Na	0.85162	0.382594							PE(40:5)+Na	0.942165	0.653652						TG(12:0/18:2/18:3)+NH4	0.401146	0.10856
PE(20:0p/22:6)-H	0.609894	0.216282						PS(18:0/18:1)-H	0.60156	0.0393082					PS(16:0/18:2)-H	1.95883	0.119234						PC(38:2)+H	0.942223	0.0673379							PE(40:5)+Na	0.969762	0.876665						TG(12:0/18:2/18:3)+NH4	0.339894	0.10857
PE(20:0/20:0)-H	0.525722	0.240146						PC(16:0e/18:2)+HCOO	0.458898	0.0736152					PE(19:0/18:1)-H	1.98381	0.0450865						TG(12:0/18:2/18:3)+NH4	0.307197	0.0854079							PC(40:7p)+H	1.02559	0.903125						SM(d43:8)+H	0.944124	0.22919
PE(20:0/20:0)-H	0.501035	0.219059						PC(16:0p/18:1)+HCOO	0.552926	0.0828478					PE(17:1/20:0)-H	1.30645	0.608249						TG(12:0/18:2/18:3)+NH4	0.390211	0.16785							PC(40:7p)+H	0.895685	0.596859						SM(d42:1)+H	1.03672	0.70445
Cer(d18:1/22:1)+H	0.758788	0.540551						PE(20:0/19:0)-H	0.613595	0.254662					Cer(d17:1/22:1)+H	1.06423	0.850302						SM(d43:8)+H	1.17176	0.0425684							TG(18:4/14:0/16:0)+NH4	1.42581	0.569451						SM(d42:1)+H	0.925665	0.67832
SM(d18:1/20:0)+HCOO	0.721079	0.124209						SM(d37:1)+HCOO	0.532762	0.117679					PE(38:0p)-H	1.36404	0.385335						SM(d42:1)+H	0.7735	0.106853							TG(18:4/14:0/16:0)+NH4	0.849894	0.850199						LPC(20:4)+H	1.16725	0.00649
PS(38:7)-H	0.53588	0.181759						DG(18:2/18:2)+H	0.740126	0.593238					PE(16:1/22:6)-H	1.31487	0.485016						SM(d42:1)+H	0.686781	0.098633							SM(d43:7)+H	1.2368	0.464428						PE(40:5)+Na	1.00388	0.8051
PE(19:0/22:6)-H	0.56927	0.179236						WE(23:1)+NH4	0.461055	0.408873					PE(16:1/22:6)-H	1.89073	0.00753338						LPC(20:4)+H	1.29405	0.0522285							PC(39:7)+H	0.97087	0.909552						PE(40:5)+Na	0.938907	0.52445
PS(16:0/22:6)-H	0.452151	0.0702561						PE(18:1/22:5)-H	0.384656	0.130897					PC(14:0e/18:2)+HCOO	1.89711	0.301525						PE(40:5)+Na	0.923429	0.43938							PC(39:7)+H	1.10068	0.631716						PC(40:7p)+H	0.954604	0.55836
PS(18:3/20:3)-H	0.905048	0.643474						PE(18:1/22:5)-H	0.703428	0.128079					PE(20:0/17:0)-H	1.68687	0.204364						PE(40:5)+Na	0.839423	0.297616							PC(39:7)+H	0.814749	0.512795						PC(40:7p)+H	0.986839	0.86664
PC(14:0p/22:6)+HCOO	0.586493	0.226713						PC(17:1/16:0)+HCOO	0.43137	0.0518495					PE(16:0/22:6)-H	1.59266	0.138863						PC(40:7p)+H	0.720758	0.0767826							LPC(22:6)+H	0.651512	0.232989						TG(18:4/14:0/16:0)+NH4	0.392233	0.18366
PC(18:0/16:0)+HCOO	0.464082	0.00283522						PC(16:0e/18:1)+HCOO	0.397471	0.0604509					CerG1(d38:5+pO)-H	1.23259	0.598732						PC(40:7p)+H	0.820461	0.251206							PC(40:6p)+H	1.12887	0.376909						TG(18:4/14:0/16:0)+NH4	0.287908	0.18816
PE(20:5/22:6)-H	0.472782	0.0163654						PE(18:1/22:4)-H	0.687517	0.215993					DG(16:1/18:2)+NH4	0.639497	0.177989						TG(18:4/14:0/16:0)+NH4	0.335478	0.167986							PC(40:6p)+H	1.00549	0.975875						SM(d43:7)+H	0.940828	0.63453
PS(20:3/18:2)-H	1.00641	0.980387						PE(18:0/22:5)-H	0.683166	0.205622					PC(16:0e/16:1)+HCOO	1.40563	0.0533815						TG(18:4/14:0/16:0)+NH4	0.26643	0.191309							PC(38:0)+H	1.0303	0.755345						PC(39:7)+H	1.20584	0.2723
Cer(d18:1/22:1)+H	1.60547	0.450051						PG(16:0/22:6)-H	0.48894	0.191363					PE(18:0/20:5)-H	1.69582	0.115719						SM(d43:7)+H	1.05165	0.848128							TG(16:0/14:0/18:3)+NH4	1.3937	0.597919						PC(39:7)+H	1.0711	0.29095
PS(18:0/20:5)-H	0.473841	0.0437897						PE(18:0/22:4)-H	0.660299	0.123102					PE(18:0/20:5)-H	1.8249	0.0785676						PC(39:7)+H	0.579385	0.0440137							TG(16:0/14:0/18:3)+NH4	1.6262	0.463741						PC(39:7)+H	0.80815	0.67969
PS(20:3/18:2)-H	0.957363	0.69477						PC(14:0/20:5)+HCOO	0.384076	0.213612					PE(38:5)-H	3.08708	0.0474151						PC(39:7)+H	0.892229	0.58301							TG(16:0/14:0/18:3)+NH4	1.34443	0.637114						LPC(22:6)+H	0.892597	0.67647
PC(16:0p/20:5)+HCOO	0.517303	0.0980626						Cer(d18:1/22:2)+H	1.10342	0.772422					PE(38:5)-H	1.20257	0.426463						PC(39:7)+H	0.726322	0.585021							SM(d43:6)+H	1.53699	0.165191						PC(40:6p)+H	0.998515	0.97016
PC(16:0p/20:5)+HCOO	0.640626	0.204998						PE(22:1/18:2)-H	0.494732	0.0802687					PC(16:0e/16:0)+HCOO	2.15301	0.000349138						LPC(22:6)+H	1.00676	0.985151							CerG1(d42:6)+NH4	1.35322	0.0671618						PC(40:6p)+H	0.903213	0.17137
PE(20:4/22:6)-H	0.488917	0.0176075						PE(22:1/18:2)-H	0.600999	0.0982951					PE(18:0/20:4)-H	1.54658	0.154243						PC(40:6p)+H	0.84881	0.248592							CerG1(d42:6)+NH4	1.0227	0.905556						PC(38:0)+H	0.990966	0.90983
PE(20:4/22:6)-H	0.419804	0.00256175						PG(20:2/18:2)-H	0.472129	0.158515					PG(18:3/18:2)-H	1.68195	0.121995						PC(40:6p)+H	0.878831	0.481484							PC(39:6)+H	1.30104	0.220076						TG(16:0/14:0/18:3)+NH4	0.480252	0.20659
PS(38:4)-H	0.904542	0.437512						PS(37:3)-H	0.710636	0.333547					PE(18:0/20:3)-H	0.903273	0.439432						PC(38:0)+H	0.99783	0.982246							Cer(d38:0)+H	1.12137	0.41892						TG(16:0/14:0/18:3)+NH4	0.551009	0.24399
PS(18:0/20:4)-H	0.332817	0.0271627						PS(37:3)-H	0.456967	0.216281					PE(18:0/20:3)-H	2.91634	0.128536						TG(16:0/14:0/18:3)+NH4	0.370776	0.16887							PC(39:6)+H	1.08171	0.784575						TG(16:0/14:0/18:3)+NH4	0.476469	0.26482
PC(16:0e/20:5)+HCOO	0.557847	0.0875752						PC(18:4/16:0)+HCOO	0.44917	0.157854					Cer(d16:1/23:0)+H	1.21416	0.408947						TG(16:0/14:0/18:3)+NH4	0.346383	0.119053							PC(39:6)+H	0.724303	0.118874						SM(d43:6)+H	0.807864	0.55924
PE(20:3/22:6)-H	0.775126	0.22668						PS(38:2p)-H	0.473436	0.104122					Cer(d18:1/30:5)+HCOO	2.24025	0.0480126						TG(16:0/14:0/18:3)+NH4	0.402274	0.23034							PC(40:6e)+H	1.01263	0.94369						CerG1(d42:6)+NH4	0.714417	0.13567
LPI(20:4)+H	0.659294	0.431999						PE(20:0/20:2)-H	0.698862	0.113298					PG(18:2/18:2)-H	2.18997	0.0279583						SM(d43:6)+H	1.00195	0.994927							TG(16:0/14:0/18:2)+NH4	1.48819	0.528077						CerG1(d42:6)+NH4	0.868261	0.10116
PS(18:0/20:3)-H	0.778773	0.573703						PC(16:0/18:3)+HCOO	0.859183	0.74202					PG(18:2/18:2)-H	1.81895	0.173612						CerG1(d42:6)+NH4	0.581118	0.0625083							SM(d43:5)+H	1.08775	0.545281						PC(39:6)+H	0.857148	0.2423
PS(38:3)-H	0.889664	0.80797						DG(18:1/18:2)+H	1.02169	0.959837					PE(20:1/18:1)-H	1.54831	0.109056						CerG1(d42:6)+NH4	0.764823	0.0692745							CerG1(d42:5)+NH4	1.18924	0.445453						Cer(d38:0)+H	1.06712	0.5197
PC(16:0e/20:4)+HCOO	0.45866	0.0582228						PE(20:1p/22:6)-H	0.524354	0.0767806					PA(42:8)-H	0.314458	0.472121						PC(39:6)+H	0.587029	0.0319365							PC(39:5)+H	0.978646	0.942947						PC(39:6)+H	0.997721	0.96314
PS(40:8p)-H	0.965247	0.191672						PE(20:0/20:1)-H	0.656836	0.139833					PG(18:1/18:2)-H	1.72266	0.110013						Cer(d38:0)+H	0.913471	0.291665							PC(39:5)+H	1.27031	0.169465						PC(39:6)+H	1.08049	0.49139
PC(17:1/18:2)+HCOO	0.612278	0.208867						PE(18:0/22:1)-H	0.525435	0.161997					PE(18:1p/22:6)-H	2.06062	0.0028121						PC(39:6)+H	0.81032	0.377503							PC(40:5e)+H	1.01202	0.923898						PC(40:6e)+H	0.942268	0.55071
PS(38:2)-H	0.549611	0.124496						PG(20:0/18:2)-H	0.356622	0.247568					PE(18:1p/22:6)-H	1.56254	0.0576891						PC(39:6)+H	0.870853	0.32532							TG(16:0/16:0/16:1)+NH4	1.32126	0.639513						TG(16:0/14:0/18:2)+NH4	0.521458	0.22055
PC(18:0p/18:2)+HCOO	0.456961	0.0376221						SM(d20:0/18:2)+HCOO	0.78266	0.0350095					DG(16:1/18:1)+NH4	0.72078	0.319675						PC(40:6e)+H	0.861585	0.400287							DG(16:1/18:2)+NH4	1.04637	0.740305						SM(d43:5)+H	0.941099	0.12133
SM(d39:2)+HCOO	0.742486	0.0194744						PC(16:0/18:2)+HCOO	0.618042	0.127005					PE(20:0/18:1)-H	1.50932	0.166427						TG(16:0/14:0/18:2)+NH4	0.420662	0.171999							SM(d43:4)+H	1.09586	0.330186						CerG1(d42:5)+NH4	1.07695	0.75047
PE(20:1/22:6)-H	0.671491	0.052404						PS(37:1)-H	0.384949	0.240898					PE(18:0/20:1)-H	1.58676	0.0876385						SM(d43:5)+H	0.878897	0.334299							SM(d43:4)+H	1.07691	0.358759						PC(39:5)+H	0.978651	0.76945
DG(17:1/18:2)+NH4	0.74698	0.557585						PE(20:0p/22:6)-H	0.609894	0.216282					PG(16:0/20:2)-H	1.81099	0.193379						CerG1(d42:5)+NH4	0.827464	0.394228							CerG1(d42:4)+NH4	1.11435	0.333284						PC(39:5)+H	1.03915	0.60109
PE(42:7)-H	0.459088	0.0496431						PE(20:0/20:0)-H	0.525722	0.240146					PE(17:1/22:6)-H	2.01679	0.185169						PC(39:5)+H	0.781105	0.208031							PC(38:8)+Na	0.733416	0.158454						PC(40:5e)+H	0.947023	0.35108
PE(42:7)-H	0.748389	0.0816998						PE(20:0/20:0)-H	0.501035	0.219059					PC(14:0/18:2)+HCOO	2.32685	0.0150473						PC(39:5)+H	0.861302	0.263357							TG(16:0/16:0/16:0)+NH4	1.34623	0.578532						TG(16:0/16:0/16:1)+NH4	0.613544	0.40016
PC(17:0/18:2)+HCOO	0.491004	0.111317						Cer(d18:1/22:1)+H	0.758788	0.540551					PE(18:1p/22:5)-H	1.28921	0.18068						PC(40:5e)+H	0.893803	0.28595							SM(d43:3)+H	0.949646	0.676006						DG(16:1/18:2)+NH4	0.695732	0.20982
Cer(d50:4+hO)+HCOO	0.47103	0.176106						SM(d18:1/20:0)+HCOO	0.721079	0.124209					PE(40:6p)-H	1.88908	0.133106						TG(16:0/16:0/16:1)+NH4	0.501867	0.319274							PC(20:5/18:2)+Na	0.867109	0.579028						SM(d43:4)+H	1.06919	0.03992
PG(18:2/22:6)-H	0.54635	0.286279						PS(38:7)-H	0.53588	0.181759					PE(20:1p/20:5)-H	1.33032	0.16433						DG(16:1/18:2)+NH4	0.688189	0.22394							PC(40:10)+H	0.840771	0.194512						SM(d43:4)+H	0.941715	0.03791
SM(d39:1)+HCOO	0.796266	0.421483						PE(19:0/22:6)-H	0.56927	0.179236					PE(18:0/20:0)-H	1.22402	0.278123						SM(d43:4)+H	1.06516	0.389906							PC(38:7)+Na	0.925172	0.555933						CerG1(d42:4)+NH4	1.12928	0.50062
PE(20:1/22:5)-H	0.632753	0.0827272						PS(16:0/22:6)-H	0.452151	0.0702561					DG(16:0/18:1)+NH4	0.651127	0.19953						SM(d43:4)+H	0.893377	0.150248							PC(40:10)+H	0.738713	0.0785767						PC(38:8)+Na	0.99415	0.96974
PC(17:0/18:1)+HCOO	0.477302	0.0435361						PS(18:3/20:3)-H	0.905048	0.643474					PG(16:0/20:1)-H	1.30987	0.149768						CerG1(d42:4)+NH4	0.99476	0.97931							DG(16:0/18:2)+NH4	1.06616	0.519507						TG(16:0/16:0/16:0)+NH4	0.820884	0.62476
PS(17:0/22:6)-H	0.373488	0.0487665						PC(14:0p/22:6)+HCOO	0.586493	0.226713					SM(d16:0/20:1)+HCOO	1.31792	0.110146						PC(38:8)+Na	1.08899	0.704391							TG(18:2/14:3/17:1)+NH4	1.05728	0.915943						SM(d43:3)+H	0.965746	0.54193
Cer(d18:1/22:0)+H	0.751085	0.594417						PC(18:0/16:0)+HCOO	0.464082	0.00283522					PE(17:0/22:6)-H	1.69786	0.115983						TG(16:0/16:0/16:0)+NH4	0.602519	0.367978							TG(18:1/14:0/18:3)+H	1.53305	0.532689						PC(20:5/18:2)+Na	1.13626	0.20896
PE(20:0/22:5)-H	0.508172	0.253379						PE(20:5/22:6)-H	0.472782	0.0163654					PC(16:0/16:1)+HCOO	1.46153	0.189479						SM(d43:3)+H	0.985198	0.90853							PC(40:9)+H	1.39428	0.336403						PC(40:10)+H	1.01562	0.64429
PE(20:0/22:5)-H	0.64733	0.0775872						PS(20:3/18:2)-H	1.00641	0.980387					PE(40:6e)-H	1.63641	0.0526051						PC(20:5/18:2)+Na	0.892851	0.632555							PC(38:6)+Na	1.05376	0.811783						PC(38:7)+Na	0.913988	0.64144
PC(16:1/20:5)+HCOO	0.289569	0.120291						Cer(d18:1/22:1)+H	1.60547	0.450051					PE(18:0p/22:5)-H	1.38946	0.320501						PC(40:10)+H	0.981867	0.858253							PC(40:9)+H	0.831641	0.400537						PC(40:10)+H	1.03956	0.70496
PC(16:1/20:5)+HCOO	0.36737	0.170196						PS(18:0/20:5)-H	0.473841	0.0437897					CerG2(d28:0)-H	1.74893	0.156079						PC(38:7)+Na	1.06963	0.445824							PC(39:2)+H	1.35975	0.178088						DG(16:0/18:2)+NH4	0.9047	0.32153
PS(39:5)-H	0.322839	0.156466						PS(20:3/18:2)-H	0.957363	0.69477					PE(19:0/20:4)-H	1.09469	0.645185						PC(40:10)+H	1.00369	0.978263							PC(40:2e)+H	0.681382	0.160017						TG(18:2/14:3/17:1)+NH4	0.407982	0.27084
PS(39:4)-H	0.486243	0.10149						PC(16:0p/20:5)+HCOO	0.517303	0.0980626					PE(17:0/22:4)-H	1.67206	0.122974						DG(16:0/18:2)+NH4	0.889952	0.384107							TG(16:0/13:0/20:5)+NH4	1.30037	0.737218						TG(18:1/14:0/18:3)+H	0.525335	0.24658
PS(39:4)-H	0.518881	0.231627						PC(16:0p/20:5)+HCOO	0.640626	0.204998					PE(40:3p)-H	2.06643	0.0120776						TG(18:2/14:3/17:1)+NH4	0.340695	0.228975							TG(18:3/13:0/18:2)+NH4	1.4068	0.583712						PC(40:9)+H	1.07118	0.3107
PS(39:3)-H	0.492239	0.144894						PE(20:4/22:6)-H	0.488917	0.0176075					DG(18:0/16:0)+NH4	0.7227	0.256204						TG(18:1/14:0/18:3)+H	0.407997	0.173566							TG(16:0/16:0/18:3)+H	1.49179	0.545385						PC(38:6)+Na	0.897548	0.52406
PC(18:2/18:2)+HCOO	0.607271	0.187056						PE(20:4/22:6)-H	0.419804	0.00256175					PE(20:5/20:5)-H	2.33927	0.0066302						PC(40:9)+H	0.74594	0.399985							DG(16:0/18:1)+NH4	0.949256	0.65453						PC(40:9)+H	1.06027	0.61066
DG(17:1/18:1)+NH4	0.718017	0.436713						PS(38:4)-H	0.904542	0.437512					PS(18:2/18:2)-H	1.4877	0.206833						PC(38:6)+Na	1.09124	0.697444							PC(38:5)+Na	1.25753	0.325843						PC(39:2)+H	0.983424	0.47869
SM(d22:1/18:2)+HCOO	0.774222	0.0150489						PS(18:0/20:4)-H	0.332817	0.0271627					PC(14:0e/20:5)+HCOO	1.47164	0.0139456						PC(40:9)+H	0.794671	0.229254							PC(40:8)+H	0.833585	0.515598						PC(40:2e)+H	1.09939	0.67437
PS(40:9)-H	0.578046	0.137826						PC(16:0e/20:5)+HCOO	0.557847	0.0875752					PE(17:1/22:2)-H	1.53269	0.312696						PC(39:2)+H	0.866091	0.390495							PC(39:1)+H	1.12474	0.211773						TG(16:0/13:0/20:5)+NH4	0.677904	0.30249
PC(18:1/18:2)+HCOO	0.765504	0.260422						PE(20:3/22:6)-H	0.775126	0.22668					PE(40:2p)-H	1.80934	0.0120326						PC(40:2e)+H	1.31886	0.234899							TG(15:0/16:1/18:3)+NH4	1.71595	0.385169						TG(18:3/13:0/18:2)+NH4	0.404116	0.12242
PS(40:8)-H	0.947024	0.565019						LPI(20:4)+H	0.659294	0.431999					PE(20:5/20:4)-H	2.05433	0.00296767						TG(16:0/13:0/20:5)+NH4	0.542373	0.294844							SM(d44:7)+H	1.49469	0.0508058						TG(16:0/16:0/18:3)+H	0.56649	0.26668
PC(18:0/18:2)+HCOO	0.837663	0.272257						PS(18:0/20:3)-H	0.778773	0.573703					PE(18:2/21:0)-H	1.94923	0.0442205						TG(18:3/13:0/18:2)+NH4	0.28639	0.0893669							SM(d44:7)+H	1.15172	0.271842						DG(16:0/18:1)+NH4	0.875807	0.47015
PI(16:1/18:2)-H	0.824595	0.498057						PS(38:3)-H	0.889664	0.80797					PE(40:1p)-H	1.56904	0.190529						TG(16:0/16:0/18:3)+H	0.411337	0.153914							PS(40:8)+H	0.984452	0.905092						PC(38:5)+Na	1.01083	0.83357
SM(d22:1/18:0)+HCOO	0.722187	0.225366						PC(16:0e/20:4)+HCOO	0.45866	0.0582228					SM(d37:3)+HCOO	1.15931	0.480236						DG(16:0/18:1)+NH4	0.874955	0.443759							PC(40:7)+H	0.955197	0.866534						PC(40:8)+H	1.08208	0.55086
PS(18:1/22:6)-H	0.652065	0.13151						PS(40:8p)-H	0.965247	0.191672					DG(18:3/18:2)+H	0.533381	0.134736						PC(38:5)+Na	0.769164	0.2657							PC(40:7)+H	0.962319	0.895297						PC(39:1)+H	1.01606	0.8192
PS(40:7)-H	0.893397	0.438026						PC(17:1/18:2)+HCOO	0.612278	0.208867					PS(18:0/18:2)-H	1.49203	0.111728						PC(40:8)+H	0.700785	0.164422							PC(38:4)+Na	1.362	0.159042						TG(15:0/16:1/18:3)+NH4	0.497674	0.26251
Cer(d18:0/22:0)+H	0.877675	0.714415						PS(38:2)-H	0.549611	0.124496					PC(16:0p/18:2)+HCOO	1.55554	0.000348102						PC(39:1)+H	0.945972	0.625617							Cer(d16:1/24:1)+H	1.06588	0.554401						SM(d44:7)+H	0.821829	0.28879
PC(16:1p/22:6)+HCOO	0.433292	0.083592						PC(18:0p/18:2)+HCOO	0.456961	0.0376221					PE(17:1/22:0)-H	1.57067	0.416271						TG(15:0/16:1/18:3)+NH4	0.252334	0.107606							PC(39:0)+H	1.04013	0.655744						SM(d44:7)+H	1.00204	0.96602
MGDG(41:11)-H	0.535871	0.0768133						SM(d39:2)+HCOO	0.742486	0.0194744					PE(40:0p)-H	1.32526	0.425						SM(d44:7)+H	0.755492	0.127693							TG(14:0/17:1/18:2)+NH4	1.57918	0.494231						PS(40:8)+H	1.14843	0.37149
PG(20:0/20:0)-H	0.449868	0.247603						PE(20:1/22:6)-H	0.671491	0.052404					PS(18:0/18:1)-H	1.30789	0.10486						SM(d44:7)+H	0.933212	0.580339							TG(15:0/16:0/18:3)+NH4	1.15858	0.816788						PC(40:7)+H	1.07707	0.07813
PE(22:6/22:6)-H	0.502938	0.0060353						DG(17:1/18:2)+NH4	0.74698	0.557585					PC(16:0e/18:2)+HCOO	1.82095	0.00484646						PS(40:8)+H	1.1286	0.349115							SM(d42:3)+Na	1.1148	0.477262						PC(40:7)+H	0.986869	0.91646
PS(18:0/22:6)-H	0.618374	0.0517125						PE(42:7)-H	0.459088	0.0496431					PC(16:0p/18:1)+HCOO	1.51959	0.0392788						PC(40:7)+H	0.799126	0.312628							PC(40:6)+H	1.0276	0.911463						PC(38:4)+Na	0.907303	0.1834
PC(16:0p/22:6)+HCOO	0.515353	0.0595999						PE(42:7)-H	0.748389	0.0816998					PE(20:0/19:0)-H	1.67467	0.106293						PC(40:7)+H	0.702113	0.179956							PC(18:0/22:6)+H	1.16312	0.441734						Cer(d16:1/24:1)+H	0.957406	0.17555
PC(16:0p/22:6)+HCOO	0.406557	0.0591749						PC(17:0/18:2)+HCOO	0.491004	0.111317					SM(d37:1)+HCOO	1.12892	0.52942						PC(38:4)+Na	0.844489	0.402187							PC(18:0/22:6)+H	1.18567	0.359955						PC(39:0)+H	1.08177	0.35618
PS(18:0/22:5)-H	0.508333	0.0246008						Cer(d50:4+hO)+HCOO	0.47103	0.176106					DG(18:2/18:2)+H	0.682647	0.372078						Cer(d16:1/24:1)+H	0.875878	0.108939							PC(40:6)+H	0.926563	0.733666						TG(15:0/16:0/18:3)+NH4	0.486716	0.18059
DG(17:0/18:1)+NH4	0.612832	0.340445						PG(18:2/22:6)-H	0.54635	0.286279					WE(23:1)+NH4	0.775484	0.534643						PC(39:0)+H	0.952596	0.587654							TG(15:0/16:0/18:2)+NH4	1.5478	0.519368						SM(d42:3)+Na	0.960085	0.35494
AcCa(14:0)+H	0.698695	0.649153						SM(d39:1)+HCOO	0.796266	0.421483					PE(18:1/22:5)-H	5.20785	0.172645						TG(15:0/16:0/18:3)+NH4	0.421237	0.158135							SM(d42:2)+Na	1.11196	0.331497						PC(40:6)+H	0.989847	0.67535
PS(20:2/20:3)-H	0.605927	0.211642						PE(20:1/22:5)-H	0.632753	0.0827272					PE(18:1/22:5)-H	1.27104	0.185273						SM(d42:3)+Na	0.92024	0.584301							Cer(d18:1/22:0)+H	1.08435	0.532669						PC(18:0/22:6)+H	1.10115	0.11752
PC(15:0/22:6)+HCOO	0.30729	0.215291						PC(17:0/18:1)+HCOO	0.477302	0.0435361					PE(18:1/22:5)-H	1.43263	0.270122						PC(40:6)+H	0.896266	0.635641							So(d17:0+pO)+H	0.829299	0.194394						PC(18:0/22:6)+H	1.02691	0.79634
PC(16:0e/22:6)+HCOO	0.430282	0.0791927						PS(17:0/22:6)-H	0.373488	0.0487665					PC(17:1/16:0)+HCOO	1.77557	0.0475562						PC(18:0/22:6)+H	0.992272	0.969499							PE(22:6/22:6)+H	0.758409	0.100136						PC(40:6)+H	0.79177	0.44541
PC(16:0e/22:6)+HCOO	0.472832	0.0671169						Cer(d18:1/22:0)+H	0.751085	0.594417					PC(16:0e/18:1)+HCOO	1.96366	0.00516533						PC(18:0/22:6)+H	1.00672	0.969344							PS(18:0/22:6)+H	1.05169	0.816512						TG(15:0/16:0/18:2)+NH4	1.00288	0.99547
PS(18:0/22:4)-H	0.550767	0.0758581						PE(20:0/22:5)-H	0.508172	0.253379					PE(18:1/22:4)-H	1.20562	0.363624						PC(40:6)+H	0.831203	0.586643							PC(38:2)+Na	1.00335	0.973162						SM(d42:2)+Na	0.954923	0.17011
PS(20:2/20:2)-H	0.621226	0.171252						PE(20:0/22:5)-H	0.64733	0.0775872					PE(18:0/22:5)-H	1.14177	0.596904						TG(15:0/16:0/18:2)+NH4	0.632926	0.481684							PC(40:5)+H	1.1202	0.397891						Cer(d18:1/22:0)+H	1.02799	0.31927
PC(17:0/20:5)+HCOO	0.53832	0.158874						PC(16:1/20:5)+HCOO	0.289569	0.120291					PG(16:0/22:6)-H	1.9108	0.274432						SM(d42:2)+Na	0.912009	0.403866							PC(40:5)+H	1.05475	0.730315						So(d17:0+pO)+H	0.88678	0.71451
PS(20:0/20:4)-H	0.67294	0.0622063						PC(16:1/20:5)+HCOO	0.36737	0.170196					PE(18:0/22:4)-H	1.12233	0.619873						Cer(d18:1/22:0)+H	0.880046	0.168057							TG(18:3/14:2/18:3)+NH4	1.11029	0.822858						PE(22:6/22:6)+H	0.974606	0.10064
PC(16:0e/22:5)+HCOO	0.456641	0.0693819						PS(39:5)-H	0.322839	0.156466					PC(14:0/20:5)+HCOO	2.56536	0.0336279						So(d17:0+pO)+H	1.51778	0.0653373							TG(10:0/18:2/22:6)+NH4	1.32616	0.623412						PS(18:0/22:6)+H	0.967083	0.52617
PC(18:0e/20:5)+HCOO	0.589224	0.0561995						PS(39:4)-H	0.486243	0.10149					Cer(d18:1/22:2)+H	0.862563	0.63021						PE(22:6/22:6)+H	0.981414	0.816704							TG(15:0/16:0/18:1)+NH4	1.22546	0.71044						PC(38:2)+Na	0.935128	0.80594
DG(14:0/22:6)+NH4	0.823858	0.651402						PS(39:4)-H	0.518881	0.231627					PE(22:1/18:2)-H	1.30406	0.436545						PS(18:0/22:6)+H	0.827235	0.355905							SM(d42:1)+Na	1.09507	0.424265						PC(40:5)+H	0.969112	0.54924
MGDG(41:8)-H	0.423467	0.10989						PS(39:3)-H	0.492239	0.144894					PE(22:1/18:2)-H	1.617	0.0246722						PC(38:2)+Na	0.733658	0.121759							PS(18:0/22:5)+H	1.01377	0.905						PC(40:5)+H	0.906356	0.27145
PS(40:3)-H	0.557084	0.109636						PC(18:2/18:2)+HCOO	0.607271	0.187056					PG(20:2/18:2)-H	2.04096	0.0858521						PC(40:5)+H	0.917811	0.497727							DG(18:3/18:2)+NH4	1.25623	0.242048						TG(18:3/14:2/18:3)+NH4	0.34822	0.13123
PC(17:0/20:4)+HCOO	0.369443	0.0519406						DG(17:1/18:1)+NH4	0.718017	0.436713					PS(37:3)-H	1.50285	0.0903002						PC(40:5)+H	0.863011	0.339141							PC(40:4)+H	1.40072	0.133752						TG(10:0/18:2/22:6)+NH4	0.394469	0.16256
SM(d41:3)+HCOO	0.691634	0.224715						SM(d22:1/18:2)+HCOO	0.774222	0.0150489					PS(37:3)-H	2.27593	0.0233412						TG(18:3/14:2/18:3)+NH4	0.370224	0.147992							TG(18:4/14:0/18:3)+NH4	1.06505	0.920604						TG(15:0/16:0/18:1)+NH4	0.491907	0.2535
SM(d41:3)+HCOO	0.690575	0.00224355						PS(40:9)-H	0.578046	0.137826					PC(18:4/16:0)+HCOO	1.98338	0.133056						TG(10:0/18:2/22:6)+NH4	0.378321	0.183381							TG(12:0/18:2/20:5)+NH4	1.28555	0.688727						SM(d42:1)+Na	1.08784	0.28165
PS(40:2)-H	0.662187	0.0764006						PC(18:1/18:2)+HCOO	0.765504	0.260422					PS(38:2p)-H	1.46163	0.207832						TG(15:0/16:0/18:1)+NH4	0.422557	0.21435							TG(16:0/16:0/17:0)+NH4	1.05901	0.917977						PS(18:0/22:5)+H	1.02816	0.62127
PC(19:1/18:2)+HCOO	0.667422	0.371319						PS(40:8)-H	0.947024	0.565019					PE(20:0/20:2)-H	1.1728	0.537829						SM(d42:1)+Na	0.893716	0.215795							PC(17:1/22:6)+Na	0.917762	0.783775						DG(18:3/18:2)+NH4	0.81095	0.23365
PG(20:3/22:6)-H	0.680282	0.242003						PC(18:0/18:2)+HCOO	0.837663	0.272257					PC(16:0/18:3)+HCOO	1.42425	0.246751						PS(18:0/22:5)+H	1.06047	0.548416							PC(40:6p)+Na	1.08251	0.439194						PC(40:4)+H	0.75096	0.20564
SM(d22:2/19:0)+HCOO	0.684186	0.0965108						PI(16:1/18:2)-H	0.824595	0.498057					DG(18:1/18:2)+H	0.613012	0.286268						DG(18:3/18:2)+NH4	0.691745	0.160514							PC(40:3)+H	1.13445	0.417412						TG(18:4/14:0/18:3)+NH4	0.415894	0.12034
PC(19:0/18:2)+HCOO	0.752655	0.236275						SM(d22:1/18:0)+HCOO	0.722187	0.225366					PE(20:1p/22:6)-H	1.4546	0.0673834						PC(40:4)+H	0.498889	0.0270521							TG(14:0/14:0/22:6)+NH4	1.26219	0.744525						TG(12:0/18:2/20:5)+NH4	0.43004	0.18286
DG(18:4/18:2)+NH4	1.06968	0.87451						PS(18:1/22:6)-H	0.652065	0.13151					PE(20:0/20:1)-H	1.33938	0.226919						TG(18:4/14:0/18:3)+NH4	0.437108	0.187479							TG(14:0/14:0/22:6)+NH4	0.9834	0.981498						TG(16:0/16:0/17:0)+NH4	0.327857	0.18929
SM(d17:1/24:0)+HCOO	0.72431	0.424208						PS(40:7)-H	0.893397	0.438026					PE(18:0/22:1)-H	2.19223	0.00894105						TG(12:0/18:2/20:5)+NH4	0.373013	0.173064							TG(18:3/14:1/18:2)+NH4	1.31512	0.662926						PC(17:1/22:6)+Na	0.972975	0.87001
PC(18:3/20:5)+HCOO	0.312553	0.109293						Cer(d18:0/22:0)+H	0.877675	0.714415					PG(20:0/18:2)-H	2.96605	0.0552428						TG(16:0/16:0/17:0)+NH4	0.340646	0.20823							DG(18:2/18:2)+NH4	1.23065	0.210242						PC(40:6p)+Na	0.820027	0.05702
PS(41:7)-H	0.424146	0.193606						PC(16:1p/22:6)+HCOO	0.433292	0.083592					SM(d20:0/18:2)+HCOO	1.18005	0.525532						PC(17:1/22:6)+Na	0.650327	0.137776							SM(d44:2)+H	1.02129	0.745194						PC(40:3)+H	1.03095	0.23644
PI(17:0/18:2)-H	0.626973	0.119854						MGDG(41:11)-H	0.535871	0.0768133					PC(16:0/18:2)+HCOO	1.47538	0.0512583						PC(40:6p)+Na	0.752415	0.0392008							PC(39:6)+Na	0.786709	0.291729						TG(14:0/14:0/22:6)+NH4	0.475934	0.02361
MGDG(41:4)-H	0.567585	0.276853						PG(20:0/20:0)-H	0.449868	0.247603					PS(37:1)-H	2.22275	0.0976321						PC(40:3)+H	0.852391	0.270869							PC(39:6)+Na	1.52694	0.182526						TG(14:0/14:0/22:6)+NH4	0.24659	0.05852
PC(16:1/22:6)+HCOO	0.477072	0.202518						PE(22:6/22:6)-H	0.502938	0.0060353					PE(20:0p/22:6)-H	1.27994	0.316174						TG(14:0/14:0/22:6)+NH4	0.521637	0.139544							PC(40:6e)+Na	1.16963	0.45765						TG(18:3/14:1/18:2)+NH4	0.40598	0.1642
PC(20:5/18:2)+HCOO	0.453079	0.151624						PS(18:0/22:6)-H	0.618374	0.0517125					PE(20:0/20:0)-H	0.92567	0.901226						TG(14:0/14:0/22:6)+NH4	0.349968	0.127042							PC(40:2)+H	1.01129	0.948492						DG(18:2/18:2)+NH4	0.864681	0.25327
PC(16:1/22:6)+HCOO	0.423303	0.189309						PC(16:0p/22:6)+HCOO	0.515353	0.0595999					PE(20:0/20:0)-H	1.68703	0.152354						TG(18:3/14:1/18:2)+NH4	0.321151	0.138978							TG(14:0/18:2/18:3)+NH4	1.61183	0.460768						SM(d44:2)+H	1.04751	0.33023
PG(20:0/22:6)-H	0.713275	0.346541						PC(16:0p/22:6)+HCOO	0.406557	0.0591749					Cer(d18:1/22:1)+H	1.03302	0.910068						DG(18:2/18:2)+NH4	0.69183	0.10331							TG(14:0/18:2/18:3)+NH4	1.36298	0.6311						PC(39:6)+Na	0.930272	0.37722
PG(20:0/22:6)-H	0.51351	0.171272						PS(18:0/22:5)-H	0.508333	0.0246008					SM(d18:1/20:0)+HCOO	1.6555	0.0171595						SM(d44:2)+H	0.933958	0.396381							TG(16:0/14:0/20:5)+NH4	0.89953	0.884238						PC(39:6)+Na	0.974262	0.80159
DG(18:3/18:2)+NH4	0.789453	0.555165						DG(17:0/18:1)+NH4	0.612832	0.340445					PS(38:7)-H	2.06476	0.114226						PC(39:6)+Na	0.745896	0.079217							PC(28:1/11:4)+Na	1.07547	0.718067						PC(40:6e)+Na	1.01606	0.70155
PC(16:0/22:6)+HCOO	0.442034	0.116121						AcCa(14:0)+H	0.698695	0.649153					PE(19:0/22:6)-H	1.57826	0.0792209						PC(39:6)+Na	0.633968	0.0608075							PC(42:7p)+H	0.96824	0.733488						PC(40:2)+H	1.08476	0.06645
PS(41:5)-H	0.517544	0.119511						PS(20:2/20:3)-H	0.605927	0.211642					PC(16:0/18:1)+HCOO	1.53278	0.0541606						PC(40:6e)+Na	0.886673	0.555752							Cer(d17:1/24:1)+H	1.07085	0.397621						TG(14:0/18:2/18:3)+NH4	0.423321	0.2133
PC(18:2/20:4)+HCOO	0.705874	0.17539						PC(15:0/22:6)+HCOO	0.30729	0.215291					PS(16:0/22:6)-H	2.02638	0.145917						PC(40:2)+H	0.948424	0.735481							PC(40:1)+H	0.902302	0.614778						TG(14:0/18:2/18:3)+NH4	0.441375	0.19102
MGDG(42:9)-H	0.561332	0.0359151						PC(16:0e/22:6)+HCOO	0.430282	0.0791927					PS(18:3/20:3)-H	1.7714	0.0629139						TG(14:0/18:2/18:3)+NH4	0.30106	0.154029							TG(18:4/16:0/16:0)+NH4	1.13257	0.821623						TG(16:0/14:0/20:5)+NH4	0.38165	0.15154
PG(20:0/22:5)-H	0.361362	0.156307						PC(16:0e/22:6)+HCOO	0.472832	0.0671169					PC(14:0p/22:6)+HCOO	1.30122	0.162563						TG(14:0/18:2/18:3)+NH4	0.357351	0.154457							TG(50:4)+NH4	1.62638	0.227559						PC(28:1/11:4)+Na	1.1767	0.55672
PS(42:11)-H	0.748321	0.293341						PS(18:0/22:4)-H	0.550767	0.0758581					PC(18:0/16:0)+HCOO	1.92032	0.0304679						TG(16:0/14:0/20:5)+NH4	0.37644	0.197838							TG(18:1/14:0/18:3)+NH4	1.5466	0.498182						PC(42:7p)+H	0.788227	0.29275
PC(18:0/20:5)+HCOO	0.634993	0.0805742						PS(20:2/20:2)-H	0.621226	0.171252					PE(20:5/22:6)-H	1.90239	0.00828119						PC(28:1/11:4)+Na	0.977144	0.906641							SM(d45:7)+H	1.11827	0.357363						Cer(d17:1/24:1)+H	0.994694	0.9153
PC(18:1/20:4)+HCOO	0.468647	0.099093						PC(17:0/20:5)+HCOO	0.53832	0.158874					PS(20:3/18:2)-H	1.27195	0.389632						PC(42:7p)+H	1.01498	0.88849							SM(d45:7)+H	1.33199	0.284917						PC(40:1)+H	0.876001	0.70601
PI(16:1/20:5)-H	0.519457	0.192292						PS(20:0/20:4)-H	0.67294	0.0622063					Cer(d18:1/22:1)+H	0.6089	0.37307						Cer(d17:1/24:1)+H	0.965082	0.448824							PC(41:7)+H	0.807859	0.338596						TG(18:4/16:0/16:0)+NH4	0.384461	0.09551
SM(d22:1/20:3)+HCOO	0.924061	0.680814						PC(16:0e/22:5)+HCOO	0.456641	0.0693819					PS(18:0/20:5)-H	1.7213	0.0454019						PC(40:1)+H	0.973542	0.906938							PC(40:0)+H	1.17985	0.333163						TG(50:4)+NH4	0.401893	0.03626
DG(18:3/18:2)+NH4	0.706485	0.525381						PC(18:0e/20:5)+HCOO	0.589224	0.0561995					PS(20:3/18:2)-H	1.20428	0.353184						TG(18:4/16:0/16:0)+NH4	0.388553	0.116127							TG(16:0/16:0/18:3)+NH4	1.41949	0.5768						TG(18:1/14:0/18:3)+NH4	0.499367	0.23661
PS(42:10)-H	0.961057	0.667667						DG(14:0/22:6)+NH4	0.823858	0.651402					PC(16:0p/20:5)+HCOO	1.36118	0.0916114						TG(50:4)+NH4	0.393147	0.0330569							SM(d45:6)+H	1.18635	0.288062						SM(d45:7)+H	1.10094	0.06755
PC(18:1/20:3)+HCOO	0.864599	0.378706						MGDG(41:8)-H	0.423467	0.10989					PC(16:0p/20:5)+HCOO	1.08315	0.484387						TG(18:1/14:0/18:3)+NH4	0.394334	0.178617							DG(18:1/18:2)+NH4	1.10946	0.490956						SM(d45:7)+H	0.783334	0.22495
PC(18:0/20:4)+HCOO	0.686952	0.0927474						PS(40:3)-H	0.557084	0.109636					PE(20:4/22:6)-H	1.82397	0.037857						SM(d45:7)+H	0.964842	0.742262							PC(20:5/20:5)+Na	0.688447	0.0568164						PC(41:7)+H	1.01298	0.91931
PI(16:0/20:5)-H	0.49173	0.224528						PC(17:0/20:4)+HCOO	0.369443	0.0519406					PE(20:4/22:6)-H	1.66912	0.0316665						SM(d45:7)+H	0.759523	0.254368							PC(41:6)+H	1.04468	0.840051						PC(40:0)+H	1.10119	0.04178
SM(d22:1/20:2)+HCOO	0.618808	0.00743805						SM(d41:3)+HCOO	0.691634	0.224715					PS(38:4)-H	1.19502	0.25236						PC(41:7)+H	0.862964	0.414963							PC(41:6)+H	0.989994	0.975648						TG(16:0/16:0/18:3)+NH4	0.506541	0.13469
PS(42:9)-H	0.799657	0.497208						SM(d41:3)+HCOO	0.690575	0.00224355					PS(18:0/20:4)-H	1.91078	0.0159286						PC(40:0)+H	0.870035	0.404003							PC(42:6e)+H	1.13383	0.119404						SM(d45:6)+H	1.00046	0.99639
PS(42:9)-H	0.883225	0.54271						PS(40:2)-H	0.662187	0.0764006					PC(16:0e/20:5)+HCOO	1.24755	0.0658261						TG(16:0/16:0/18:3)+NH4	0.402295	0.105501							PC(42:6e)+H	1.03469	0.838427						DG(18:1/18:2)+NH4	0.897693	0.24384
PC(18:0/20:3)+HCOO	0.819544	0.239189						PC(19:1/18:2)+HCOO	0.667422	0.371319					PE(20:3/22:6)-H	1.295	0.315297						SM(d45:6)+H	0.981092	0.904086							TG(16:0/16:0/18:2)+NH4	1.15571	0.747807						PC(20:5/20:5)+Na	1.10923	0.25881
PI(16:0/20:4)-H	0.39302	0.198951						PG(20:3/22:6)-H	0.680282	0.242003					LPI(20:4)+H	1.21301	0.720089						DG(18:1/18:2)+NH4	0.791945	0.198339							TG(18:4/16:0/16:0)+Na	0.982865	0.948548						PC(41:6)+H	0.925853	0.14855
PI(16:0/20:4)-H	0.656803	0.368762						SM(d22:2/19:0)+HCOO	0.684186	0.0965108					PS(18:0/20:3)-H	0.725164	0.262915						PC(20:5/20:5)+Na	1.00143	0.992325							PC(40:9)+Na	0.768428	0.305778						PC(41:6)+H	0.993845	0.93506
Cer(d17:1/24:2)+H	0.977848	0.932977						PC(19:0/18:2)+HCOO	0.752655	0.236275					PS(38:3)-H	1.3501	0.240467						PC(41:6)+H	0.771135	0.222076							TG(16:0/16:0/18:1)+NH4	1.35067	0.570815						PC(42:6e)+H	0.928554	0.2486
SM(d22:1/20:1)+HCOO	0.705482	0.057049						DG(18:4/18:2)+NH4	1.06968	0.87451					PC(16:0e/20:4)+HCOO	1.33421	0.136798						PC(41:6)+H	0.846612	0.572936							PC(42:11)+H	0.659981	0.120809						PC(42:6e)+H	0.887877	0.08279
PS(20:2/22:6)-H	0.921395	0.256685						SM(d17:1/24:0)+HCOO	0.72431	0.424208					PS(40:8p)-H	0.901354	0.318882						PC(42:6e)+H	0.839506	0.066857							Cer(d18:1/23:0)+H	1.04572	0.670068						TG(16:0/16:0/18:2)+NH4	0.716472	0.59095
PC(18:2p/22:6)+HCOO	0.415899	0.0597019						PC(18:3/20:5)+HCOO	0.312553	0.109293					PE(20:2/22:6)-H	1.44846	0.063238						PC(42:6e)+H	0.848393	0.304952							TG(18:0/16:0/16:0)+NH4	1.38182	0.606473						TG(18:4/16:0/16:0)+Na	0.735697	0.46189
PS(41:1)-H	0.746541	0.322807						PS(41:7)-H	0.424146	0.193606					PC(17:1/18:2)+HCOO	1.62248	0.0370891						TG(16:0/16:0/18:2)+NH4	0.583917	0.451797							TG(16:0/18:2/18:3)+H	1.58093	0.543572						PC(40:9)+Na	1.17502	0.18552
PI(18:1/18:2)-H	0.715728	0.348234						PI(17:0/18:2)-H	0.626973	0.119854					PS(38:2)-H	1.38174	0.256876						TG(18:4/16:0/16:0)+Na	0.736364	0.443073							PC(42:10)+H	0.803387	0.221164						TG(16:0/16:0/18:1)+NH4	0.729373	0.46012
SM(d20:1/22:0)+HCOO	0.63336	0.178283						MGDG(41:4)-H	0.567585	0.276853					PC(18:0p/18:2)+HCOO	1.79867	0.000619167						PC(40:9)+Na	0.789089	0.272556							PC(40:7)+Na	1.19779	0.559801						PC(42:11)+H	1.02804	0.84188
PS(42:7)-H	0.858817	0.256261						PC(16:1/22:6)+HCOO	0.477072	0.202518					SM(d39:2)+HCOO	1.74381	0.236778						TG(16:0/16:0/18:1)+NH4	0.52931	0.275588							PC(42:10)+H	0.591889	0.0786794						Cer(d18:1/23:0)+H	0.981798	0.70927
PC(18:1p/22:6)+HCOO	0.376313	0.124633						PC(20:5/18:2)+HCOO	0.453079	0.151624					PE(20:1/22:6)-H	1.45498	0.00665045						PC(42:11)+H	0.865526	0.497006							PC(40:7)+Na	0.993655	0.981962						TG(18:0/16:0/16:0)+NH4	0.658769	0.39948
PI(18:1/18:1)-H	0.64455	0.0260484						PC(16:1/22:6)+HCOO	0.423303	0.189309					DG(17:1/18:2)+NH4	0.672151	0.300639						Cer(d18:1/23:0)+H	0.947409	0.603038							TG(15:0/14:0/22:6)+NH4	1.89274	0.357397						TG(16:0/18:2/18:3)+H	0.437519	0.16799
MGDG(42:4)-H	0.584397	0.221177						PG(20:0/22:6)-H	0.713275	0.346541					PE(42:7)-H	2.88314	0.125049						TG(18:0/16:0/16:0)+NH4	0.559489	0.349688							TG(15:0/14:0/22:6)+NH4	1.36764	0.624721						PC(42:10)+H	1.16746	0.4825
Cer(d18:1/23:2)+H	0.53179	0.401011						PG(20:0/22:6)-H	0.51351	0.171272					PE(42:7)-H	1.57677	0.00466629						TG(16:0/18:2/18:3)+H	0.318004	0.122646							TG(15:0/18:3/18:3)+NH4	1.44258	0.573722						PC(40:7)+Na	1.03008	0.38934
PC(17:1/22:6)+HCOO	0.504039	0.0879435						DG(18:3/18:2)+NH4	0.789453	0.555165					PC(17:0/18:2)+HCOO	1.72966	0.00627296						PC(42:10)+H	0.704173	0.259336							DG(18:1/18:1)+NH4	1.00506	0.974252						PC(42:10)+H	1.08111	0.46098
PC(18:0p/22:6)+HCOO	0.415805	0.0809911						PC(16:0/22:6)+HCOO	0.442034	0.116121					Cer(d50:4+hO)+HCOO	1.01523	0.972328						PC(40:7)+Na	0.827376	0.529269							TG(16:0/18:1/18:3)+H	1.18836	0.788502						PC(40:7)+Na	1.01756	0.71198
PI(18:0/18:1)-H	0.620411	0.00535133						PS(41:5)-H	0.517544	0.119511					PG(18:2/22:6)-H	1.3191	0.70877						PC(42:10)+H	0.806072	0.224089							PC(40:6)+Na	1.18109	0.290874						TG(15:0/14:0/22:6)+NH4	0.307475	0.10401
PC(17:0/22:6)+HCOO	0.464178	0.102458						PC(18:2/20:4)+HCOO	0.705874	0.17539					SM(d39:1)+HCOO	1.64538	0.0254444						PC(40:7)+Na	0.776326	0.277274							PC(42:9)+H	0.928395	0.779046						TG(15:0/14:0/22:6)+NH4	0.437499	0.22137
PC(18:0e/22:6)+HCOO	0.484775	0.115704						MGDG(42:9)-H	0.561332	0.0359151					PE(20:1/22:5)-H	1.35039	0.105834						TG(15:0/14:0/22:6)+NH4	0.228643	0.0896577							PC(42:9)+H	1.21439	0.417285						TG(15:0/18:3/18:3)+NH4	0.392787	0.10253
PG(22:6/22:6)-H	0.680367	0.242637						PG(20:0/22:5)-H	0.361362	0.156307					PE(20:0/22:6)-H	2.86794	0.0250968						TG(15:0/14:0/22:6)+NH4	0.315459	0.167507							PC(41:2)+H	1.43089	0.174431						DG(18:1/18:1)+NH4	0.904626	0.54777
PG(22:5/22:6)-H	0.561092	0.125578						PS(42:11)-H	0.748321	0.293341					PC(17:0/18:1)+HCOO	1.48967	0.0185831						TG(15:0/18:3/18:3)+NH4	0.301616	0.0939426							TG(15:0/18:2/18:3)+NH4	1.29774	0.641463						TG(16:0/18:1/18:3)+H	0.78564	0.55021
PI(17:0/20:5)-H	0.501391	0.252414						PC(18:0/20:5)+HCOO	0.634993	0.0805742					PS(17:0/22:6)-H	2.19668	0.0346316						DG(18:1/18:1)+NH4	0.917554	0.527884							TG(15:0/16:0/20:5)+NH4	1.54347	0.491566						PC(40:6)+Na	0.992888	0.88856
MGDG(44:14)-H	0.620935	0.374366						PC(18:1/20:4)+HCOO	0.468647	0.099093					Cer(d18:1/22:0)+H	1.22936	0.403963						TG(16:0/18:1/18:3)+H	0.569859	0.326006							TG(18:0/16:0/18:3)+H	1.37212	0.55219						PC(42:9)+H	0.787172	0.27543
PS(42:2)-H	0.548956	0.233425						PI(16:1/20:5)-H	0.519457	0.192292					PE(20:0/22:5)-H	1.43655	0.326656						PC(40:6)+Na	0.806195	0.184439							PS(40:6)+Na	1.35686	0.23109						PC(42:9)+H	0.890684	0.42525
DG(18:2/18:2)+NH4	0.704891	0.396366						SM(d22:1/20:3)+HCOO	0.924061	0.680814					PE(20:0/22:5)-H	1.07119	0.804866						PC(42:9)+H	0.74561	0.278216							PC(42:8)+H	0.916892	0.840335						PC(41:2)+H	0.939093	0.22255
PS(42:2)-H	0.637222	0.255838						DG(18:3/18:2)+NH4	0.706485	0.525381					PC(16:1/20:5)+HCOO	2.60279	0.0204002						PC(42:9)+H	0.734969	0.267969							DG(18:0/18:1)+NH4	0.929095	0.742953						TG(15:0/18:2/18:3)+NH4	0.402547	0.26134
MGDG(44:13)-H	0.421579	0.200428						PS(42:10)-H	0.961057	0.667667					PS(39:5)-H	3.36849	0.0263692						PC(41:2)+H	0.901314	0.41311							PC(41:1)+H	1.08605	0.534527						TG(15:0/16:0/20:5)+NH4	0.580735	0.40751
SM(d42:3+pO)+HCOO	0.667477	0.483884						PC(18:1/20:3)+HCOO	0.864599	0.378706					PS(39:4)-H	1.65269	0.0507324						TG(15:0/18:2/18:3)+NH4	0.291129	0.193235							TG(15:0/18:2/18:2)+NH4	1.52627	0.517188						TG(18:0/16:0/18:3)+H	0.773547	0.61507
SM(d43:2)+HCOO	0.568559	0.106736						PC(18:0/20:4)+HCOO	0.686952	0.0927474					PC(16:0/20:4)+HCOO	1.60477	0.02869						TG(15:0/16:0/20:5)+NH4	0.358583	0.233878							TG(51:4)+NH4	2.75594	0.306734						PS(40:6)+Na	1.01615	0.80414
PC(18:3/22:6)+HCOO	0.336639	0.120223						PI(16:0/20:5)-H	0.49173	0.224528					PS(39:3)-H	4.39772	0.364921						TG(18:0/16:0/18:3)+H	0.530656	0.345285							PC(42:7)+H	1.04908	0.854883						PC(42:8)+H	0.944863	0.73269
PC(18:2/21:0)+HCOO	0.633794	0.306569						SM(d22:1/20:2)+HCOO	0.618808	0.00743805					DG(17:1/18:1)+NH4	0.737372	0.285481						PS(40:6)+Na	0.744835	0.258066							TG(16:0/17:1/18:2)+NH4	1.55358	0.48542						DG(18:0/18:1)+NH4	0.743732	0.41048
SM(d43:1)+HCOO	0.531468	0.223717						PS(42:9)-H	0.799657	0.497208					SM(d22:1/18:2)+HCOO	1.31042	0.279543						PC(42:8)+H	0.752574	0.210582							TG(16:0/17:1/18:2)+NH4	1.53795	0.510645						PC(41:1)+H	1.00808	0.90815
PC(18:2/22:6)+HCOO	0.458782	0.0867213						PS(42:9)-H	0.883225	0.54271					PS(40:9)-H	2.0695	0.0228463						DG(18:0/18:1)+NH4	0.854322	0.586285							PC(42:6)+H	1.24992	0.266949						TG(15:0/18:2/18:2)+NH4	0.350614	0.12993
PS(43:7)-H	0.548417	0.0492133						PC(18:0/20:3)+HCOO	0.819544	0.239189					SM(d22:0/18:2)+HCOO	1.54214	0.00678675						PC(41:1)+H	0.960341	0.575254							PC(42:6)+H	1.08219	0.700877						TG(51:4)+NH4	0.364458	0.11583
MGDG(43:4)-H	0.64011	0.412856						PI(16:0/20:4)-H	0.39302	0.198951					PS(40:8)-H	1.06863	0.756776						TG(15:0/18:2/18:2)+NH4	0.293584	0.111021							PC(40:3)+Na	0.997835	0.993764						PC(42:7)+H	1.00647	0.82881
DG(18:2/18:2)+NH4	0.711937	0.534773						PI(16:0/20:4)-H	0.656803	0.368762					PC(18:0/18:2)+HCOO	1.32414	0.0552377						TG(51:4)+NH4	0.335184	0.100098							TG(18:4/16:1/18:4)+NH4	1.30825	0.634091						TG(16:0/17:1/18:2)+NH4	0.547204	0.35228
SM(d42:1+pO)+HCOO	0.706788	0.114422						Cer(d17:1/24:2)+H	0.977848	0.932977					PI(16:1/18:2)-H	1.19211	0.407778						PC(42:7)+H	0.859264	0.534256							Cer(d18:1/24:2)+H	1.0931	0.508824						TG(16:0/17:1/18:2)+NH4	0.500985	0.23172
PC(18:1/22:6)+HCOO	0.47286	0.0758446						SM(d22:1/20:1)+HCOO	0.705482	0.057049					SM(d22:1/18:0)+HCOO	1.67394	0.037909						TG(16:0/17:1/18:2)+NH4	0.35275	0.21785							TG(18:4/14:0/20:5)+NH4	1.21699	0.754345						PC(42:6)+H	1.00546	0.91368
PC(22:5/18:2)+HCOO	0.820238	0.572072						PS(20:2/22:6)-H	0.921395	0.256685					PS(18:1/22:6)-H	2.04409	0.270526						TG(16:0/17:1/18:2)+NH4	0.357581	0.161811							TG(18:4/14:0/20:5)+NH4	1.24074	0.744839						PC(42:6)+H	0.9806	0.82369
PS(43:6)-H	0.636834	0.0138682						PC(18:2p/22:6)+HCOO	0.415899	0.0597019					PS(40:7)-H	1.15997	0.50905						PC(42:6)+H	0.845522	0.285913							TG(16:0/17:1/18:1)+NH4	1.23086	0.738787						PC(40:3)+Na	1.04944	0.55106
PI(18:3/20:5)-H	0.646329	0.288305						PS(41:1)-H	0.746541	0.322807					Cer(d18:0/22:0)+H	0.926848	0.851541						PC(42:6)+H	0.877184	0.504448							TG(51:2)+NH4	1.5265	0.407496						TG(18:4/16:1/18:4)+NH4	0.576774	0.14756
PC(18:1/22:5)+HCOO	0.544344	0.0550561						PI(18:1/18:2)-H	0.715728	0.348234					PC(16:1p/22:6)+HCOO	1.3756	0.146686						PC(40:3)+Na	0.948623	0.848155							PI(18:0/18:2)+H	1.17879	0.31107						Cer(d18:1/24:2)+H	0.966901	0.38821
PC(18:1/22:5)+HCOO	0.589554	0.0127764						SM(d20:1/22:0)+HCOO	0.63336	0.178283					MGDG(41:11)-H	1.57475	0.0539792						TG(18:4/16:1/18:4)+NH4	0.3836	0.0912738							CerG1(d45:5)+NH4	1.18765	0.0367004						TG(18:4/14:0/20:5)+NH4	0.443691	0.06173
PC(18:1/22:5)+HCOO	0.654736	0.23431						PS(42:7)-H	0.858817	0.256261					PE(22:6/22:6)-H	1.67943	0.0158544						Cer(d18:1/24:2)+H	0.895448	0.390716							PC(40:2)+Na	1.01761	0.792264						TG(18:4/14:0/20:5)+NH4	0.51063	0.16939
PI(20:5/18:2)-H	0.555201	0.220608						PC(18:1p/22:6)+HCOO	0.376313	0.124633					PS(18:0/22:6)-H	1.28694	0.392246						TG(18:4/14:0/20:5)+NH4	0.366625	0.077148							TG(14:0/18:3/20:5)+NH4	1.31937	0.672342						TG(16:0/17:1/18:1)+NH4	0.283934	0.16148
PI(20:5/18:2)-H	0.457726	0.110498						PI(18:1/18:1)-H	0.64455	0.0260484					PS(18:0/22:6)-H	1.55141	0.0597114						TG(18:4/14:0/20:5)+NH4	0.348932	0.0974624							TG(18:4/16:0/18:4)+NH4	0.978685	0.972624						TG(51:2)+NH4	0.569444	0.22708
DG(18:1/18:2)+NH4	0.83775	0.671809						MGDG(42:4)-H	0.584397	0.221177					PC(16:0p/22:6)+HCOO	1.18329	0.115722						TG(16:0/17:1/18:1)+NH4	0.249173	0.155024							TG(18:4/16:1/18:3)+NH4	1.35239	0.611979						PI(18:0/18:2)+H	1.02192	0.70225
PS(43:4)-H	0.611593	0.0720103						Cer(d18:1/23:2)+H	0.53179	0.401011					PC(16:0p/22:6)+HCOO	1.06531	0.794364						TG(51:2)+NH4	0.453106	0.158168							SM(d30:1)+H	0.89281	0.398557						CerG1(d45:5)+NH4	0.866042	0.41047
PI(18:1/20:5)-H	0.627716	0.372257						PC(17:1/22:6)+HCOO	0.504039	0.0879435					PS(18:0/22:5)-H	1.37819	0.0971591						PI(18:0/18:2)+H	0.92657	0.639363							TG(18:0/16:0/17:1)+NH4	1.04913	0.935508						PC(40:2)+Na	1.02846	0.73889
PI(18:1/20:5)-H	0.690125	0.375555						PC(18:0p/22:6)+HCOO	0.415805	0.0809911					DG(17:0/18:1)+NH4	0.810274	0.414892						CerG1(d45:5)+NH4	0.86526	0.140068							CerG2(d33:1)+NH4	1.35219	0.580994						TG(14:0/18:3/20:5)+NH4	0.483277	0.22239
PC(18:0/22:4)+HCOO	0.863257	0.289727						PI(18:0/18:1)-H	0.620411	0.00535133					AcCa(14:0)+H	2.08326	0.365934						PC(40:2)+Na	0.951416	0.588627							PC(42:4)+H	1.38401	0.0140188						TG(18:4/16:0/18:4)+NH4	0.422372	0.16007
PI(18:0/20:5)-H	0.939081	0.83068						PC(17:0/22:6)+HCOO	0.464178	0.102458					PS(20:2/20:3)-H	0.928282	0.404041						TG(14:0/18:3/20:5)+NH4	0.368581	0.17266							TG(18:4/16:1/18:2)+NH4	1.13823	0.809628						TG(18:4/16:1/18:3)+NH4	0.483357	0.21305
PI(18:1/20:4)-H	0.451429	0.242014						PC(18:0e/22:6)+HCOO	0.484775	0.115704					PC(15:0/22:6)+HCOO	2.93129	0.038778						TG(18:4/16:0/18:4)+NH4	0.350926	0.149866							TG(18:4/16:1/18:2)+NH4	1.13978	0.832808						SM(d30:1)+H	1.08165	0.6441
CerG2(d36:3)-H	0.519894	0.268633						PG(22:6/22:6)-H	0.680367	0.242637					PC(16:0e/22:6)+HCOO	1.30514	0.218832						TG(18:4/16:1/18:3)+NH4	0.368379	0.159531							TG(18:0/16:0/17:0)+NH4	1.23524	0.750245						TG(18:0/16:0/17:1)+NH4	0.314094	0.17604
PC(22:1/18:2)+HCOO	0.740508	0.220179						PG(22:5/22:6)-H	0.561092	0.125578					PC(16:0e/22:6)+HCOO	1.41365	0.0484543						SM(d30:1)+H	0.994316	0.961233							PC(42:3)+H	1.10379	0.313088						CerG2(d33:1)+NH4	0.632391	0.40303
PI(18:0/20:4)-H	0.591036	0.143513						PI(17:0/20:5)-H	0.501391	0.252414					PS(18:0/22:4)-H	1.51998	0.316167						TG(18:0/16:0/17:1)+NH4	0.323211	0.193632							TG(19:1/14:4/19:1)+NH4	1.99919	0.126456						PC(42:4)+H	0.9533	0.51524
Cer(d18:1/23:0)+H	0.762489	0.636416						MGDG(44:14)-H	0.620935	0.374366					PS(20:2/20:2)-H	1.86022	0.0193439						CerG2(d33:1)+NH4	0.444274	0.262616							TG(16:1/18:2/18:3)+NH4	1.44746	0.58843						TG(18:4/16:1/18:2)+NH4	0.42685	0.15271
AcCa(16:0)+H	1.01859	0.985628						PS(42:2)-H	0.548956	0.233425					PC(17:0/20:5)+HCOO	1.58282	0.0215247						PC(42:4)+H	0.799629	0.0685405							TG(16:0/14:0/22:6)+NH4	1.0324	0.963326						TG(18:4/16:1/18:2)+NH4	0.415361	0.15264
SM(d22:1/22:1)+HCOO	0.4399	0.125409						DG(18:2/18:2)+NH4	0.704891	0.396366					PS(20:0/20:4)-H	1.12151	0.372472						TG(18:4/16:1/18:2)+NH4	0.341578	0.133894							Cer(d18:1/24:1)+H	1.02306	0.924103						TG(18:0/16:0/17:0)+NH4	0.409469	0.23146
PS(44:8)-H	0.596156	0.178812						PS(42:2)-H	0.637222	0.255838					PC(16:0e/22:5)+HCOO	1.46536	0.0634475						TG(18:4/16:1/18:2)+NH4	0.321811	0.131505							WE(6:0/16:3)+NH4	0.88432	0.665378						PC(42:3)+H	0.847652	0.00642
PI(18:0/20:3)-H	1.57717	0.474387						MGDG(44:13)-H	0.421579	0.200428					PC(18:0e/20:5)+HCOO	1.29266	0.0850204						TG(18:0/16:0/17:0)+NH4	0.318606	0.175689							TG(16:0/14:0/22:6)+NH4	1.17145	0.822487						TG(19:1/14:4/19:1)+NH4	0.578815	0.18894
PI(18:0/20:3)-H	0.959297	0.716834						SM(d42:3+pO)+HCOO	0.667477	0.483884					DG(14:0/22:6)+NH4	0.547586	0.0248196						PC(42:3)+H	0.871297	0.178727							PC(42:2)+H	1.15303	0.668029						TG(16:1/18:2/18:3)+NH4	0.428885	0.21622
MGDG(44:5)-H	0.445141	0.152836						SM(d43:2)+HCOO	0.568559	0.106736					MGDG(41:8)-H	1.91424	0.0417161						TG(19:1/14:4/19:1)+NH4	0.376478	0.0245727							PC(42:2)+H	0.964025	0.561544						TG(16:0/14:0/22:6)+NH4	0.396663	0.16444
SM(d44:1)+HCOO	0.413344	0.154322						PC(18:3/22:6)+HCOO	0.336639	0.120223					PS(40:3)-H	1.51567	0.0986286						TG(16:1/18:2/18:3)+NH4	0.313774	0.164333							TG(16:1/18:1/18:3)+NH4	1.35131	0.503558						Cer(d18:1/24:1)+H	0.989339	0.67397
MGDG(44:4)-H	0.630515	0.473706						PC(18:2/21:0)+HCOO	0.633794	0.306569					PC(17:0/20:4)+HCOO	1.58847	0.0218416						TG(16:0/14:0/22:6)+NH4	0.351907	0.174914							TG(16:0/18:2/18:3)+NH4	1.62552	0.46436						WE(6:0/16:3)+NH4	0.915781	0.73774
PS(44:6)-H	0.456025	0.118934						SM(d43:1)+HCOO	0.531468	0.223717					SM(d41:3)+HCOO	1.88157	0.0939013						Cer(d18:1/24:1)+H	0.778514	0.0466819							TG(16:0/16:0/20:5)+NH4	1.0203	0.976826						TG(16:0/14:0/22:6)+NH4	0.570077	0.29063
PC(20:0p/22:6)+HCOO	0.382314	0.0577043						PC(18:2/22:6)+HCOO	0.458782	0.0867213					SM(d41:3)+HCOO	1.52786	0.162134						WE(6:0/16:3)+NH4	1.08736	0.775257							TG(16:0/18:2/18:3)+NH4	1.39061	0.586641						PC(42:2)+H	0.798975	0.33469
PC(20:5/22:6)+HCOO	0.370729	0.0603845						PS(43:7)-H	0.548417	0.0492133					PS(40:2)-H	1.26954	0.151585						TG(16:0/14:0/22:6)+NH4	0.4232	0.236382							PC(42:1)+H	0.99308	0.965931						PC(42:2)+H	0.962942	0.0944
LPI(20:4)+NH4	0.579687	0.419692						MGDG(43:4)-H	0.64011	0.412856					PC(19:1/18:2)+HCOO	1.40063	0.0695219						PC(42:2)+H	0.691633	0.178581							TG(16:0/18:1/18:3)+NH4	1.5301	0.474433						TG(16:1/18:1/18:3)+NH4	0.522322	0.23378
PI(19:0/20:5)-H	0.605185	0.190779						DG(18:2/18:2)+NH4	0.711937	0.534773					PG(20:3/22:6)-H	0.897074	0.820164						PC(42:2)+H	1.00172	0.973953							TG(16:0/18:2/18:2)+NH4	6.88523	0.213866						TG(16:0/18:2/18:3)+NH4	0.506931	0.21807
PC(20:4/22:6)+HCOO	0.548267	0.0935037						SM(d42:1+pO)+HCOO	0.706788	0.114422					SM(d22:2/19:0)+HCOO	1.52929	0.0315848						TG(16:1/18:1/18:3)+NH4	0.441806	0.193962							Cer(d18:1/24:0)+H	1.12003	0.459558						TG(16:0/16:0/20:5)+NH4	0.428518	0.1655
PI(19:0/20:4)-H	0.607282	0.153445						PC(18:1/22:6)+HCOO	0.47286	0.0758446					PC(19:0/18:2)+HCOO	1.64981	0.00260389						TG(16:0/18:2/18:3)+NH4	0.351304	0.141189							PC(42:11)+Na	0.637759	0.184312						TG(16:0/18:2/18:3)+NH4	0.583808	0.20853
PI(20:5/20:5)-H	0.500118	0.113603						PC(22:5/18:2)+HCOO	0.820238	0.572072					DG(18:4/18:2)+NH4	0.723288	0.452951						TG(16:0/16:0/20:5)+NH4	0.401729	0.196761							TG(16:0/18:1/18:2)+NH4	1.42435	0.44822						PC(42:1)+H	1.00158	0.96769
PC(20:2/22:6)+HCOO	0.633579	0.0153064						PS(43:6)-H	0.636834	0.0138682					SM(d17:1/24:0)+HCOO	1.69989	0.0402576						TG(16:0/18:2/18:3)+NH4	0.462995	0.156779							TG(18:0/16:0/18:3)+NH4	1.41258	0.505082						TG(16:0/18:1/18:3)+NH4	0.671699	0.31028
PI(20:5/20:4)-H	0.47786	0.0577147						PI(18:3/20:5)-H	0.646329	0.288305					PC(18:3/20:5)+HCOO	2.5077	0.0141517						PC(42:1)+H	0.931006	0.430434							TG(16:1/18:2/20:5)+H	1.2387	0.130512						TG(16:0/18:2/18:2)+NH4	0.591076	0.40264
PC(20:1/22:6)+HCOO	0.61217	0.020605						PC(18:1/22:5)+HCOO	0.544344	0.0550561					PS(41:7)-H	2.63016	0.0131213						TG(16:0/18:1/18:3)+NH4	0.498781	0.178262							PC(42:10)+Na	0.638779	0.126933						Cer(d18:1/24:0)+H	0.993735	0.78814
PS(45:6)-H	1.04973	0.863987						PC(18:1/22:5)+HCOO	0.589554	0.0127764					PI(17:0/18:2)-H	1.83978	0.112654						TG(16:0/18:2/18:2)+NH4	0.361747	0.182966							PI(36:4)+NH4	1.09423	0.844844						PC(42:11)+Na	1.08751	0.45271
PI(18:2/22:6)-H	0.5278	0.0216995						PC(18:1/22:5)+HCOO	0.654736	0.23431					MGDG(41:4)-H	1.37037	0.29658						Cer(d18:1/24:0)+H	0.855964	0.284711							TG(18:0/16:0/18:2)+NH4	1.29404	0.553779						TG(16:0/18:1/18:2)+NH4	0.818979	0.69047
PC(20:0/22:6)+HCOO	0.408371	0.0681526						PI(20:5/18:2)-H	0.555201	0.220608					PC(16:1/22:6)+HCOO	2.14918	0.0135085						PC(42:11)+Na	0.769594	0.3151							TG(18:3/18:2/18:2)+H	1.65275	0.463807						TG(18:0/16:0/18:3)+NH4	0.845186	0.68094
DG(18:1/18:1)+NH4	1.01559	0.953192						PI(20:5/18:2)-H	0.457726	0.110498					PG(20:0/22:6)-H	1.50079	0.309647						TG(16:0/18:1/18:2)+NH4	0.597605	0.420688							PC(44:12)+H	0.627408	0.242701						TG(16:1/18:2/20:5)+H	0.966218	0.8349
PC(20:0/22:6)+HCOO	0.583839	0.0283642						DG(18:1/18:2)+NH4	0.83775	0.671809					PG(20:0/22:6)-H	1.81886	0.154039						TG(18:0/16:0/18:3)+NH4	0.547295	0.297334							PI(36:3)+NH4	1.00469	0.944306						PC(42:10)+Na	1.17107	0.02229
PI(18:1/22:6)-H	0.752805	0.530321						PS(43:4)-H	0.611593	0.0720103					DG(18:3/18:2)+NH4	0.456423	0.0193049						TG(16:1/18:2/20:5)+H	0.787433	0.297892							DG(20:5/18:2)+NH4	1.11545	0.645158						PI(36:4)+NH4	1.02425	0.90669
PI(18:1/22:6)-H	0.996711	0.984524						PI(18:1/20:5)-H	0.627716	0.372257					PC(16:0/22:6)+HCOO	1.79833	0.0639974						PC(42:10)+Na	0.782793	0.178027							PC(44:12)+H	1.22866	0.259655						TG(18:0/16:0/18:2)+NH4	0.314571	0.16361
PI(22:5/18:2)-H	0.723967	0.536791						PI(18:1/20:5)-H	0.690125	0.375555					PC(18:2/20:4)+HCOO	1.83642	0.201356						PI(36:4)+NH4	0.673007	0.352834							TG(15:0/18:3/20:5)+NH4	1.19788	0.781276						TG(18:3/18:2/18:2)+H	0.37775	0.19349
PI(18:0/22:6)-H	0.656709	0.0931473						PC(18:0/22:4)+HCOO	0.863257	0.289727					MGDG(42:9)-H	1.42984	0.129451						TG(18:0/16:0/18:2)+NH4	0.26894	0.150259							TG(18:0/16:0/18:1)+NH4	1.38283	0.608257						PC(44:12)+H	1.02327	0.89885
PI(18:0/22:5)-H	0.748715	0.140081						PI(18:0/20:5)-H	0.939081	0.83068					PS(42:11)-H	1.29489	0.183652						TG(18:3/18:2/18:2)+H	0.255166	0.144561							TG(18:2/18:2/18:2)+H	1.69747	0.516354						PI(36:3)+NH4	1.03981	0.23831
CerG2(d38:3)-H	0.654127	0.396757						PI(18:1/20:4)-H	0.451429	0.242014					PC(18:0/20:5)+HCOO	1.3724	0.072947						PC(44:12)+H	0.698965	0.249101							PS(42:9)+Na	1.06568	0.732824						DG(20:5/18:2)+NH4	0.896339	0.44849
PI(18:0/22:4)-H	0.535412	0.113575						CerG2(d36:3)-H	0.519894	0.268633					PI(16:1/20:5)-H	1.91701	0.257381						PI(36:3)+NH4	0.989	0.86914							PS(22:6/22:6)+H	0.862051	0.283501						PC(44:12)+H	1.03387	0.8213
PC(22:5/22:6)+HCOO	0.572279	0.0265979						PC(22:1/18:2)+HCOO	0.740508	0.220179					SM(d22:1/20:3)+HCOO	1.29839	0.326254						DG(20:5/18:2)+NH4	0.828177	0.489717							PC(44:11)+H	0.654017	0.140622						TG(15:0/18:3/20:5)+NH4	0.434492	0.0853
Cer(d58:5+hO)+HCOO	0.430273	0.168134						PI(18:0/20:4)-H	0.591036	0.143513					DG(18:3/18:2)+NH4	0.605209	0.140502						PC(44:12)+H	0.867673	0.534627							PC(44:11)+H	0.70328	0.194341						TG(18:0/16:0/18:1)+NH4	0.582238	0.30224
DG(16:0/20:1)+NH4	0.934007	0.802294						Cer(d18:1/23:0)+H	0.762489	0.636416					PS(42:10)-H	1.26186	0.0639157						TG(15:0/18:3/20:5)+NH4	0.331944	0.0772131							PI(36:2)+NH4	1.15004	0.40492						TG(18:2/18:2/18:2)+H	0.732123	0.49687
PI(20:5/22:6)-H	0.477884	0.103145						AcCa(16:0)+H	1.01859	0.985628					PC(18:1/20:3)+HCOO	1.22794	0.20988						TG(18:0/16:0/18:1)+NH4	0.491915	0.272961							TG(18:3/17:1/18:3)+NH4	1.33176	0.672544						PS(42:9)+Na	0.865226	0.04993
PI(20:4/22:6)-H	0.333719	0.0933493						SM(d22:1/22:1)+HCOO	0.4399	0.125409					PC(18:0/20:4)+HCOO	1.25402	0.414991						TG(18:2/18:2/18:2)+H	0.338673	0.0826538							DG(16:0/22:6)+NH4	1.09489	0.589195						PS(22:6/22:6)+H	1.02164	0.7616
Cer(d18:0+pO/40:3)+HCOO	0.350705	0.025995						PS(44:8)-H	0.596156	0.178812					PI(16:0/20:5)-H	2.27805	0.147462						PS(42:9)+Na	0.85342	0.387731							TG(18:0/16:0/18:0)+NH4	1.37431	0.633042						PC(44:11)+H	1.03722	0.71772
PS(47:6)-H	0.410042	0.00982197						PI(18:0/20:3)-H	1.57717	0.474387					SM(d22:1/20:2)+HCOO	1.59574	0.0496454						PS(22:6/22:6)+H	1.04987	0.635908							TG(18:1/18:2/18:2)+H	2.13471	0.267259						PC(44:11)+H	0.963592	0.33914
DGDG(33:9)+HCOO	0.735527	0.122828						PI(18:0/20:3)-H	0.959297	0.716834					PS(42:9)-H	1.13209	0.419674						PC(44:11)+H	0.729934	0.0947176							PC(44:10)+H	0.930149	0.841011						PI(36:2)+NH4	0.875392	0.02396
DGDG(33:8)+HCOO	0.720453	0.339548						MGDG(44:5)-H	0.445141	0.152836					PS(42:9)-H	1.05298	0.805433						PC(44:11)+H	0.753701	0.110193							PC(42:7)+Na	1.14968	0.534394						TG(18:3/17:1/18:3)+NH4	0.42538	0.15671
Cer(d59:3+hO)+HCOO	0.312408	0.153492						SM(d44:1)+HCOO	0.413344	0.154322					PC(18:0/20:3)+HCOO	1.35815	0.0775903						PI(36:2)+NH4	0.808248	0.206379							TG(18:3/17:1/18:2)+NH4	1.44761	0.621511						DG(16:0/22:6)+NH4	0.952565	0.54835
Cer(d60:4+hO)+HCOO	0.352638	0.0507204						MGDG(44:4)-H	0.630515	0.473706					PI(16:0/20:4)-H	2.09688	0.177272						TG(18:3/17:1/18:3)+NH4	0.31905	0.124141							TG(18:3/17:1/18:2)+NH4	1.38125	0.619047						TG(18:0/16:0/18:0)+NH4	0.40553	0.15671
Cer(d60:3+hO)+HCOO	0.268944	0.113329						PS(44:6)-H	0.456025	0.118934					PI(16:0/20:4)-H	2.24566	0.0112153						DG(16:0/22:6)+NH4	0.870367	0.457489							TG(15:0/16:0/22:6)+NH4	1.10498	0.892887						TG(18:1/18:2/18:2)+H	0.591137	0.39241
SQDG(41:2)+HCOO	0.590308	0.241338						PC(20:0p/22:6)+HCOO	0.382314	0.0577043					Cer(d17:1/24:2)+H	0.962494	0.801753						TG(18:0/16:0/18:0)+NH4	0.397543	0.187024							TG(15:0/16:0/22:6)+NH4	1.42184	0.572122						PC(44:10)+H	0.962452	0.4259
DG(15:0/22:6)+NH4	0.765172	0.595194						PC(20:5/22:6)+HCOO	0.370729	0.0603845					SM(d22:1/20:1)+HCOO	1.44376	0.0483376						TG(18:1/18:2/18:2)+H	0.320787	0.173615							PI(16:0/20:3)+Na	0.830037	0.040765						PC(42:7)+Na	0.965355	0.44515
PIP(54:6)-H	0.59593	0.279785						LPI(20:4)+NH4	0.579687	0.419692					PS(20:2/22:6)-H	0.990923	0.936208						PC(44:10)+H	0.642859	0.10947							TG(14:0e/20:4/20:4)+Na	1.45566	0.130463						TG(18:3/17:1/18:2)+NH4	0.59621	0.15247
PIP(56:6)-H	0.522231	0.205689						PI(19:0/20:5)-H	0.605185	0.190779					PC(18:2p/22:6)+HCOO	1.24447	0.213838						PC(42:7)+Na	0.858851	0.501248							DG(18:0/20:5)+NH4	1.14437	0.387677						TG(18:3/17:1/18:2)+NH4	0.505895	0.24689
PIP2(51:1)-H	0.415691	0.0729159						PC(20:4/22:6)+HCOO	0.548267	0.0935037					PS(41:1)-H	1.39079	0.273339						TG(18:3/17:1/18:2)+NH4	0.405338	0.135458							PC(42:6)+Na	1.06699	0.810855						TG(15:0/16:0/22:6)+NH4	0.431848	0.23281
GM3(d42:1)-H	0.380882	0.100979						PI(19:0/20:4)-H	0.607282	0.153445					PI(18:1/18:2)-H	1.51798	0.179897						TG(18:3/17:1/18:2)+NH4	0.375757	0.186657							PC(42:6)+Na	1.19606	0.329934						TG(15:0/16:0/22:6)+NH4	0.68268	0.46009
CL(18:3/16:1/18:2/18:2)-H	0.555784	0.395545						PI(20:5/20:5)-H	0.500118	0.113603					PS(42:7)-H	1.02706	0.806393						TG(15:0/16:0/22:6)+NH4	0.383916	0.247757							TG(16:0/17:0/20:5)+NH4	1.39781	0.60107						PI(16:0/20:3)+Na	1.06905	0.49647
CL(18:2/16:1/18:2/18:2)-H	0.53521	0.176077						PC(20:2/22:6)+HCOO	0.633579	0.0153064					PC(18:1p/22:6)+HCOO	1.66467	0.0341068						TG(15:0/16:0/22:6)+NH4	0.441866	0.266021							TG(53:5)+NH4	1.77375	0.253655						TG(14:0e/20:4/20:4)+Na	1.32964	0.23074
CL(18:2/16:0/18:2/18:2)-H	0.581393	0.118215						PI(20:5/20:4)-H	0.47786	0.0577147					PI(18:1/18:1)-H	1.98857	0.0840152						PI(16:0/20:3)+Na	1.14003	0.26296							TG(16:0/17:0/20:5)+NH4	1.23677	0.764143						DG(18:0/20:5)+NH4	1.03078	0.66617
CL(18:4/18:2/18:2/18:2)-H	0.563903	0.340042						PC(20:1/22:6)+HCOO	0.61217	0.020605					MGDG(42:4)-H	1.32153	0.31668						TG(14:0e/20:4/20:4)+Na	1.01955	0.938916							PI(18:0/20:5)+H	1.01414	0.949719						PC(42:6)+Na	1.06044	0.45109
CL(18:4/18:2/18:2/18:2)-H	0.744084	0.610076						PS(45:6)-H	1.04973	0.863987					Cer(d18:1/23:2)+H	1.31246	0.414478						DG(18:0/20:5)+NH4	0.964549	0.819915							PI(36:2)+Na	1.16074	0.466631						PC(42:6)+Na	0.987955	0.8908
CL(18:3/18:2/18:2/18:2)-H	0.7799	0.593526						PI(18:2/22:6)-H	0.5278	0.0216995					PC(17:1/22:6)+HCOO	2.12263	0.00504745						PC(42:6)+Na	0.932342	0.796009							PC(44:8)+H	1.14644	0.595227						TG(16:0/17:0/20:5)+NH4	0.568108	0.22059
Cer(d42:4)+H	1.10572	0.770789						PC(20:0/22:6)+HCOO	0.408371	0.0681526					PC(18:0p/22:6)+HCOO	1.37434	0.107739						PC(42:6)+Na	0.891845	0.522919							TG(18:4/18:3/18:4)+NH4	1.05729	0.923635						TG(53:5)+NH4	0.473631	0.14768
CL(18:2/18:2/18:2/18:2)-H	0.819295	0.643406						DG(18:1/18:1)+NH4	1.01559	0.953192					PI(18:0/18:1)-H	1.70544	0.00625423						TG(16:0/17:0/20:5)+NH4	0.416748	0.136213							DG(18:1/20:4)+NH4	1.12185	0.286506						TG(16:0/17:0/20:5)+NH4	0.475368	0.29164
CL(18:2/18:1/18:2/18:2)-H	0.684916	0.323301						PC(20:0/22:6)+HCOO	0.583839	0.0283642					PC(17:0/22:6)+HCOO	1.70103	0.098815						TG(53:5)+NH4	0.359208	0.0902089							TG(20:5/14:1/20:5)+NH4	0.56623	0.491195						PI(18:0/20:5)+H	1.04027	0.79386
CL(18:2/18:0/18:2/18:2)-H	0.71216	0.352185						PI(18:1/22:6)-H	0.752805	0.530321					PC(18:0e/22:6)+HCOO	1.30361	0.291316						TG(16:0/17:0/20:5)+NH4	0.39157	0.266012							TG(18:1/17:1/18:2)+NH4	1.72547	0.443738						PI(36:2)+Na	1.00163	0.98529
CL(18:4/18:2/20:4/18:2)-H	0.723967	0.50108						PI(18:1/22:6)-H	0.996711	0.984524					PG(22:6/22:6)-H	1.11015	0.825972						PI(18:0/20:5)+H	0.986214	0.952824							TG(17:0/18:2/18:2)+NH4	1.60714	0.301227						PC(44:8)+H	1.03551	0.74088
CL(20:5/18:2/18:2/18:2)-H	0.830817	0.650952						PI(22:5/18:2)-H	0.723967	0.536791					PG(22:5/22:6)-H	2.82047	0.389463						PI(36:2)+Na	1.0706	0.676147							PI(18:0/20:4)+H	1.08563	0.0930252						TG(18:4/18:3/18:4)+NH4	0.483455	0.08381
CL(18:2/18:2/18:2/20:4)-H	0.582171	0.175812						PI(18:0/22:6)-H	0.656709	0.0931473					PI(17:0/20:5)-H	2.43417	0.0272016						PC(44:8)+H	0.963909	0.879717							PC(44:7)+H	1.34144	0.227853						DG(18:1/20:4)+NH4	1.03062	0.76508
CL(18:2/18:2/20:4/18:2)-H	0.756882	0.348814						PI(18:0/22:5)-H	0.748715	0.140081					MGDG(44:14)-H	2.02301	0.126706						TG(18:4/18:3/18:4)+NH4	0.350071	0.0694847							TG(18:4/18:3/18:3)+NH4	0.65061	0.506531						TG(20:5/14:1/20:5)+NH4	0.465367	0.12108
CL(18:2/18:2/18:2/20:3)-H	0.645413	0.416849						CerG2(d38:3)-H	0.654127	0.396757					PS(42:2)-H	1.00023	0.999666						DG(18:1/20:4)+NH4	0.922613	0.567607							TG(18:4/18:3/18:3)+NH4	1.43476	0.612335						TG(18:1/17:1/18:2)+NH4	0.732611	0.46511
CL(18:2/18:2/20:3/18:2)-H	0.789121	0.40327						PI(18:0/22:4)-H	0.535412	0.113575					DG(18:2/18:2)+NH4	1.24093	0.726537						TG(20:5/14:1/20:5)+NH4	0.341598	0.0996001							TG(17:0/18:1/18:2)+NH4	1.37608	0.628132						TG(17:0/18:2/18:2)+NH4	0.442634	0.15235
CL(20:2/18:2/18:2/18:2)-H	0.830885	0.559037						PC(22:5/22:6)+HCOO	0.572279	0.0265979					PS(42:2)-H	1.61974	0.0930464						TG(18:1/17:1/18:2)+NH4	0.37341	0.131369							TG(17:0/18:1/18:2)+NH4	1.60943	0.305244						PI(18:0/20:4)+H	0.913521	0.25583
DG(17:0/20:5)+NH4	0.863371	0.686998						Cer(d58:5+hO)+HCOO	0.430273	0.168134					MGDG(44:13)-H	2.10516	0.0215957						TG(17:0/18:2/18:2)+NH4	0.416043	0.132591							PC(42:3)+Na	1.00243	0.986565						PC(44:7)+H	1.04748	0.51308
CL(20:2/18:1/18:2/18:2)-H	0.739294	0.315311						DG(16:0/20:1)+NH4	0.934007	0.802294					SM(d42:3+pO)+HCOO	1.0409	0.950812						PI(18:0/20:4)+H	0.867118	0.1291							SM(d31:1)+H	0.935525	0.569808						TG(18:4/18:3/18:3)+NH4	0.450359	0.1324
CL(18:2/18:2/18:2/20:0)-H	0.862468	0.391811						PI(20:5/22:6)-H	0.477884	0.103145					SM(d43:2)+HCOO	1.65083	0.0903796						PC(44:7)+H	0.79077	0.268128							TG(18:3/18:3/18:3)+NH4	0.931029	0.898773						TG(18:4/18:3/18:3)+NH4	0.508281	0.14625
CL(18:3/18:2/22:6/18:2)-H	0.540861	0.291064						PI(20:4/22:6)-H	0.333719	0.0933493					PC(18:2/21:0)+HCOO	2.50419	0.0357636						TG(18:4/18:3/18:3)+NH4	0.468194	0.209994							TG(18:3/18:3/18:3)+NH4	1.23877	0.734001						TG(17:0/18:1/18:2)+NH4	0.521334	0.30925
CL(18:2/18:2/18:2/22:6)-H	0.540552	0.256139						Cer(d18:0+pO/40:3)+HCOO	0.350705	0.025995					SM(d43:1)+HCOO	1.72831	0.0517167						TG(18:4/18:3/18:3)+NH4	0.347122	0.0993526							TG(18:3/18:3/18:3)+NH4	0.842221	0.817772						TG(17:0/18:1/18:2)+NH4	0.400335	0.25243
CL(18:2/18:2/22:5/18:2)-H	0.700026	0.246428						PS(47:6)-H	0.410042	0.00982197					PS(43:7)-H	1.1997	0.6339						TG(17:0/18:1/18:2)+NH4	0.360545	0.201659							TG(54:9)+NH4	1.34491	0.552955						PC(42:3)+Na	0.827689	0.26642
CL(20:5/18:2/18:2/20:1)-H	0.569172	0.176607						DGDG(33:9)+HCOO	0.735527	0.122828					MGDG(43:4)-H	1.61423	0.212992						TG(17:0/18:1/18:2)+NH4	0.343308	0.2199							TG(19:1/15:0/19:1)+NH4	1.60262	0.284553						SM(d31:1)+H	1.06033	0.78864
CL(18:2/18:2/22:2/18:2)-H	0.869054	0.658116						DGDG(33:8)+HCOO	0.720453	0.339548					DG(18:2/18:2)+NH4	0.708773	0.339782						PC(42:3)+Na	0.879881	0.39219							TG(18:0/17:1/18:1)+NH4	1.32658	0.665301						TG(18:3/18:3/18:3)+NH4	0.319312	0.05396
CL(78:16)-H	0.506094	0.277656						Cer(d59:3+hO)+HCOO	0.312408	0.153492					SM(d42:1+pO)+HCOO	1.42518	0.0875409						SM(d31:1)+H	0.826545	0.229183							PC(42:2)+Na	0.892268	0.683792						TG(18:3/18:3/18:3)+NH4	0.495879	0.18965
CL(20:5/18:2/22:6/18:2)-H	0.563497	0.281098						Cer(d60:4+hO)+HCOO	0.352638	0.0507204					PC(22:5/18:2)+HCOO	1.14203	0.706199						TG(18:3/18:3/18:3)+NH4	0.404445	0.118812							TG(18:3/18:2/18:3)+NH4	0.916938	0.872743						TG(18:3/18:3/18:3)+NH4	0.276978	0.02644
CL(78:13)-H	0.590333	0.23422						Cer(d60:3+hO)+HCOO	0.268944	0.113329					PS(43:6)-H	1.23708	0.249084						TG(18:3/18:3/18:3)+NH4	0.358789	0.140212							TG(18:3/18:2/18:3)+NH4	1.00049	0.999452						TG(54:9)+NH4	0.386731	0.05236
Cer(d18:1/24:2)+H	0.924433	0.827806						SQDG(41:2)+HCOO	0.590308	0.241338					PI(18:3/20:5)-H	1.48352	0.485268						TG(18:3/18:3/18:3)+NH4	0.348251	0.0790616							TG(18:3/18:2/18:3)+NH4	1.34641	0.587482						TG(19:1/15:0/19:1)+NH4	0.763501	0.56717
CL(20:2/18:2/22:6/18:2)-H	0.559034	0.217999						DG(15:0/22:6)+NH4	0.765172	0.595194					PC(18:1/22:5)+HCOO	1.44735	0.114576						TG(54:9)+NH4	0.357298	0.0650193							DG(18:0/20:4)+NH4	1.09552	0.494801						TG(18:0/17:1/18:1)+NH4	0.468044	0.18459
CL(18:2/18:2/22:6/22:6)-H	0.432198	0.16644						PIP(54:6)-H	0.59593	0.279785					PC(18:1/22:5)+HCOO	1.19684	0.553415						TG(19:1/15:0/19:1)+NH4	0.410933	0.203634							TG(18:3/18:2/18:3)+NH4	1.43397	0.459591						PC(42:2)+Na	0.695958	0.63901
CL(80:15)-H	0.51838	0.198211						PIP(56:6)-H	0.522231	0.205689					PI(20:5/18:2)-H	1.91281	0.0986293						TG(18:0/17:1/18:1)+NH4	0.480947	0.271016							TG(19:1/16:0/18:0)+NH4	1.1317	0.825461						TG(18:3/18:2/18:3)+NH4	0.48294	0.29035
CL(82:19)-H	0.432617	0.20502						PIP2(51:1)-H	0.415691	0.0729159					PI(20:5/18:2)-H	1.50508	0.40035						PC(42:2)+Na	0.811152	0.756047							PC(44:4)+H	1.22574	0.199784						TG(18:3/18:2/18:3)+NH4	0.384187	0.15715
CL(22:6/18:0/22:2/22:6)-H	0.859798	0.350094						GM3(d42:1)-H	0.380882	0.100979					DG(18:1/18:2)+NH4	0.600735	0.134194						TG(18:3/18:2/18:3)+NH4	0.359546	0.207564							TG(18:3/18:2/18:2)+NH4	1.61514	0.491519						TG(18:3/18:2/18:3)+NH4	0.443948	0.08156
SM(d30:1)+H	0.550456	0.0501972						CL(18:3/16:1/18:2/18:2)-H	0.555784	0.395545					PC(18:0/22:5)+HCOO	1.24041	0.115023						TG(18:3/18:2/18:3)+NH4	0.34923	0.171405							TG(18:3/18:2/18:2)+NH4	1.41305	0.609528						DG(18:0/20:4)+NH4	0.963436	0.65157
DG(17:0/20:4)+NH4	0.557291	0.233765						CL(18:2/16:1/18:2/18:2)-H	0.53521	0.176077					PS(43:4)-H	1.52681	0.00290713						TG(18:3/18:2/18:3)+NH4	0.390913	0.0886675							TG(18:3/18:2/18:2)+NH4	1.25112	0.74052						TG(18:3/18:2/18:3)+NH4	0.430811	0.29652
Cer(d18:1/24:1)+H	0.855131	0.711552						CL(18:2/16:0/18:2/18:2)-H	0.581393	0.118215					PI(18:1/20:5)-H	1.65516	0.123022						DG(18:0/20:4)+NH4	0.844805	0.253081							TG(18:3/18:2/18:2)+NH4	1.53553	0.530194						TG(19:1/16:0/18:0)+NH4	0.308334	0.1475
MG(22:6)+H	1.29107	0.712474						CL(18:4/18:2/18:2/18:2)-H	0.563903	0.340042					PI(18:1/20:5)-H	1.42102	0.443921						TG(18:3/18:2/18:3)+NH4	0.376995	0.27442							TG(18:0/16:0/19:0)+NH4	1.12531	0.829802						PC(44:4)+H	0.972049	0.79549
DG(19:1/18:2)+NH4	0.931925	0.836508						CL(18:4/18:2/18:2/18:2)-H	0.744084	0.610076					PC(18:0/22:4)+HCOO	1.05879	0.647423						TG(19:1/16:0/18:0)+NH4	0.282247	0.14551							PC(44:3)+H	1.55418	0.017409						TG(18:3/18:2/18:2)+NH4	0.515963	0.32946
Cer(d18:1/24:0)+H	0.554425	0.381917						CL(18:3/18:2/18:2/18:2)-H	0.7799	0.593526					PI(18:0/20:5)-H	1.55427	0.0223388						PC(44:4)+H	1.03012	0.815129							TG(18:2/18:2/18:2)+NH4	1.71309	0.454135						TG(18:3/18:2/18:2)+NH4	0.436436	0.14615
DG(17:1/20:1)+NH4	0.790399	0.309096						Cer(d42:4)+H	1.10572	0.770789					PI(18:1/20:4)-H	1.64518	0.0605359						TG(18:3/18:2/18:2)+NH4	0.331114	0.211501							DG(20:1/18:2)+NH4	1.06097	0.581991						TG(18:3/18:2/18:2)+NH4	0.512414	0.28374
DG(38:8)+NH4	1.06798	0.874726						CL(18:2/18:2/18:2/18:2)-H	0.819295	0.643406					CerG2(d36:3)-H	1.45531	0.413583						TG(18:3/18:2/18:2)+NH4	0.350723	0.119103							TG(16:0/18:1/20:5)+NH4	1.11372	0.856606						TG(18:3/18:2/18:2)+NH4	0.4167	0.18461
DG(18:3/20:5)+NH4	1.15145	0.72733						CL(18:2/18:1/18:2/18:2)-H	0.684916	0.323301					PC(22:1/18:2)+HCOO	1.50536	0.0891169						TG(18:3/18:2/18:2)+NH4	0.39563	0.236425							TG(16:0/16:0/22:6)+NH4	1.22759	0.76693						TG(18:0/16:0/19:0)+NH4	0.372076	0.15493
DG(20:5/18:2)+NH4	1.33725	0.290124						CL(18:2/18:0/18:2/18:2)-H	0.71216	0.352185					Cer(d18:1/23:0)+H	1.23986	0.345411						TG(18:3/18:2/18:2)+NH4	0.312962	0.13874							TG(18:3/18:2/18:3)+Na	1.21965	0.552794						PC(44:3)+H	0.974215	0.83495
DG(16:1/22:6)+NH4	1.07775	0.814413						CL(18:4/18:2/20:4/18:2)-H	0.723967	0.50108					AcCa(16:0)+H	1.74223	0.527206						TG(18:0/16:0/19:0)+NH4	0.36258	0.163962							PI(20:5/18:2)+NH4	0.833195	0.0779501						TG(18:2/18:2/18:2)+NH4	0.590943	0.25885
Cer(d43:5)+H	1.12521	0.729663						CL(20:5/18:2/18:2/18:2)-H	0.830817	0.650952					SM(d22:1/22:1)+HCOO	1.85659	0.0874865						PC(44:3)+H	0.798847	0.209045							PC(44:2)+H	1.03468	0.807518						DG(20:1/18:2)+NH4	0.828656	0.22015
DG(18:2/20:4)+NH4	0.886648	0.765351						CL(18:2/18:2/18:2/20:4)-H	0.582171	0.175812					PS(44:8)-H	1.7441	0.0349913						TG(18:2/18:2/18:2)+NH4	0.347992	0.144687							TG(18:1/18:2/18:2)+NH4	1.36786	0.595791						TG(16:0/18:1/20:5)+NH4	0.598679	0.22232
DG(18:1/20:5)+NH4	0.903514	0.799706						CL(18:2/18:2/20:4/18:2)-H	0.756882	0.348814					PI(18:0/20:3)-H	0.393317	0.0957149						DG(20:1/18:2)+NH4	0.840929	0.138572							TG(18:1/18:2/18:2)+NH4	1.60756	0.462491						TG(16:0/16:0/22:6)+NH4	0.56539	0.18736
Cer(d25:0)+H	0.808901	0.339176						CL(18:2/18:2/18:2/20:3)-H	0.645413	0.416849					PI(18:0/20:3)-H	1.15185	0.371728						TG(16:0/18:1/20:5)+NH4	0.420828	0.146006							TG(16:0/18:1/20:4)+NH4	1.1916	0.798825						TG(18:3/18:2/18:3)+Na	0.87733	0.56063
Cer(d43:4)+H	1.12708	0.726055						CL(18:2/18:2/20:3/18:2)-H	0.789121	0.40327					MGDG(44:5)-H	1.41682	0.432807						TG(16:0/16:0/22:6)+NH4	0.427472	0.176822							TG(18:3/18:2/18:2)+Na	1.25471	0.109523						PI(20:5/18:2)+NH4	1.07148	0.53273
DG(18:1/20:4)+NH4	0.992914	0.982424						CL(20:2/18:2/18:2/18:2)-H	0.830885	0.559037					SM(d44:1)+HCOO	1.8419	0.0380302						TG(18:3/18:2/18:3)+Na	0.630166	0.158883							PC(22:6/22:6)+Na	0.608161	0.272705						PC(44:2)+H	0.880373	0.30965
DG(18:1/20:4)+NH4	0.845143	0.623712						DG(17:0/20:5)+NH4	0.863371	0.686998					MGDG(44:4)-H	1.53636	0.300619						PI(20:5/18:2)+NH4	1.2141	0.103997							Cer(d18:1/25:0)+H	1.07885	0.618867						TG(18:1/18:2/18:2)+NH4	0.796509	0.56085
SM(d31:1)+H	0.467952	0.0845256						CL(20:2/18:1/18:2/18:2)-H	0.739294	0.315311					PS(44:6)-H	1.80184	0.0554927						PC(44:2)+H	0.814062	0.167664							PC(44:1)+H	1.26304	0.462312						TG(18:1/18:2/18:2)+NH4	0.70085	0.48972
DG(18:0/20:4)+NH4	0.982503	0.94706						CL(18:2/18:2/18:2/20:0)-H	0.862468	0.391811					PC(20:0p/22:6)+HCOO	1.38522	0.31539						TG(18:1/18:2/18:2)+NH4	0.570201	0.343964							TG(18:1/18:1/18:2)+NH4	2.68064	0.210829						TG(16:0/18:1/20:4)+NH4	0.49892	0.33704
DG(20:2/18:2)+NH4	1.11978	0.590213						CL(18:3/18:2/22:6/18:2)-H	0.540861	0.291064					LPI(20:4)+NH4	1.36471	0.631253						TG(18:1/18:2/18:2)+NH4	0.480125	0.30101							TG(18:0/16:0/20:4)+NH4	0.951439	0.922436						TG(18:3/18:2/18:2)+Na	1.18337	0.48218
Cer(d18:1/25:1)+H	0.648175	0.436346						CL(18:2/18:2/18:2/22:6)-H	0.540552	0.256139					PI(19:0/20:5)-H	1.5573	0.0527023						TG(16:0/18:1/20:4)+NH4	0.397244	0.273707							PI(18:0/20:5)+NH4	0.895981	0.458122						PC(22:6/22:6)+Na	1.08114	0.39036
DG(18:1/20:2)+NH4	1.02764	0.914253						CL(18:2/18:2/22:5/18:2)-H	0.700026	0.246428					PC(20:4/22:6)+HCOO	1.51651	0.236104						TG(18:3/18:2/18:2)+Na	0.972941	0.92038							PI(18:1/20:4)+NH4	0.857708	0.254643						Cer(d18:1/25:0)+H	0.994125	0.92263
Cer(d18:1/25:0)+H	0.568323	0.36212						CL(20:5/18:2/18:2/20:1)-H	0.569172	0.176607					PI(19:0/20:4)-H	1.62663	0.0193034						PC(22:6/22:6)+Na	0.719181	0.275489							TG(18:0/18:1/18:2)+NH4	1.37313	0.241979						PC(44:1)+H	1.08376	0.64292
DG(38:5)+Na	1.12274	0.607376						CL(18:2/18:2/22:2/18:2)-H	0.869054	0.658116					PI(20:5/20:5)-H	1.23013	0.744641						Cer(d18:1/25:0)+H	0.945854	0.670724							TG(18:0/18:1/18:2)+NH4	1.39965	0.569471						TG(18:1/18:1/18:2)+NH4	0.758552	0.64233
CerG1(d14:0)+NH4	0.775502	0.246581						CL(78:16)-H	0.506094	0.277656					PC(20:2/22:6)+HCOO	1.46636	0.347739						PC(44:1)+H	0.923356	0.665633							PI(18:0/20:4)+NH4	1.02927	0.592596						TG(18:0/16:0/20:4)+NH4	0.380175	0.10812
DG(20:1/18:1)+NH4	1.01446	0.890659						CL(20:5/18:2/22:6/18:2)-H	0.563497	0.281098					PI(20:5/20:4)-H	1.21701	0.583581						TG(18:1/18:1/18:2)+NH4	0.387707	0.203725							TG(18:0/18:0/18:2)+NH4	1.26728	0.676672						PI(18:0/20:5)+NH4	0.871524	0.03971
Cer(d18:1/24:0+O)+H	0.646128	0.337014						CL(78:13)-H	0.590333	0.23422					PC(20:1/22:6)+HCOO	1.56527	0.12326						TG(18:0/16:0/20:4)+NH4	0.693684	0.491785							PI(38:6)+Na	0.907254	0.178154						PI(18:1/20:4)+NH4	1.08971	0.57973
DG(16:0/22:1)+NH4	0.561923	0.105188						Cer(d18:1/24:2)+H	0.924433	0.827806					PS(45:6)-H	0.849953	0.550332						PI(18:0/20:5)+NH4	0.841295	0.158213							SM(d32:1)+H	0.884764	0.544446						TG(18:0/18:1/18:2)+NH4	1.22277	0.47477
DG(17:1/22:6)+NH4	0.880714	0.743842						CL(20:2/18:2/22:6/18:2)-H	0.559034	0.217999					PI(18:2/22:6)-H	1.4841	0.26041						PI(18:1/20:4)+NH4	0.877204	0.421065							MG(18:1)+H	0.705368	0.145298						TG(18:0/18:1/18:2)+NH4	0.715961	0.45627
DG(17:0/22:6)+NH4	0.866692	0.739798						CL(18:2/18:2/22:6/22:6)-H	0.432198	0.16644					PC(20:0/22:6)+HCOO	2.37896	0.000292071						TG(18:0/18:1/18:2)+NH4	0.749949	0.451395							TG(18:0/18:0/18:1)+NH4	1.31189	0.678744						PI(18:0/20:4)+NH4	0.931175	0.41235
DG(17:1/22:5)+NH4	0.922354	0.829702						CL(80:15)-H	0.51838	0.198211					DG(18:1/18:1)+NH4	0.567503	0.0323676						TG(18:0/18:1/18:2)+NH4	0.482466	0.253943							PI(18:0/20:5)+Na	1.08032	0.663345						TG(18:0/18:0/18:2)+NH4	0.55973	0.2603
Cer(d44:4)+H	1.17749	0.605404						CL(82:19)-H	0.432617	0.20502					PC(20:0/22:6)+HCOO	1.24633	0.138547						PI(18:0/20:4)+NH4	0.911998	0.311191							TG(55:7)+NH4	1.39293	0.393494						PI(38:6)+Na	1.11503	0.28154
SM(d32:2)+H	0.459262	0.0818942						CL(22:6/18:0/22:2/22:6)-H	0.859798	0.350094					PI(18:1/22:6)-H	1.24785	0.627739						TG(18:0/18:0/18:2)+NH4	0.412154	0.181568							TG(16:0/17:1/22:6)+NH4	1.62443	0.486334						SM(d32:1)+H	1.05319	0.68655
DG(17:0/22:5)+NH4	0.765294	0.542747						SM(d30:1)+H	0.550456	0.0501972					PI(18:1/22:6)-H	1.07878	0.682842						PI(38:6)+Na	1.0345	0.730635							TG(16:0/17:1/22:6)+NH4	1.23619	0.764464						MG(18:1)+H	1.48913	0.30621
SM(d32:1)+H	0.434716	0.147019						DG(17:0/20:4)+NH4	0.557291	0.233765					PI(22:5/18:2)-H	1.25116	0.636348						SM(d32:1)+H	0.861946	0.321684							TG(16:0e/18:1/22:6)+NH4	0.924311	0.897903						TG(18:0/18:0/18:1)+NH4	0.390823	0.14126
LPE(16:0)+H	0.56273	0.157791						Cer(d18:1/24:1)+H	0.855131	0.711552					PI(18:0/22:6)-H	1.70903	0.161879						MG(18:1)+H	1.06412	0.558299							TG(18:0/16:0/20:0)+NH4	1.01721	0.97705						PI(18:0/20:5)+Na	0.739854	0.03165
Cer(d18:1/26:1)+H	0.484894	0.298283						MG(22:6)+H	1.29107	0.712474					PI(18:0/22:5)-H	1.41307	0.351829						TG(18:0/18:0/18:1)+NH4	0.369661	0.158405							PI(18:0/20:4)+Na	1.0075	0.844449						TG(55:7)+NH4	0.954052	0.93729
SM(d32:0)+H	0.562757	0.137231						DG(19:1/18:2)+NH4	0.931925	0.836508					CerG2(d38:3)-H	1.25829	0.493161						PI(18:0/20:5)+Na	0.798485	0.119813							PI(18:1/22:6)+H	0.934876	0.199975						TG(16:0/17:1/22:6)+NH4	0.725392	0.23296
Cer(d18:1/26:0)+H	0.479789	0.281207						Cer(d18:1/24:0)+H	0.554425	0.381917					PI(18:0/22:4)-H	1.63171	0.0300307						TG(55:7)+NH4	0.425112	0.0486366							TG(16:0/17:0/22:6)+NH4	1.16832	0.821842						TG(16:0/17:1/22:6)+NH4	0.439771	0.21948
DG(18:3/22:6)+NH4	1.06936	0.870762						DG(17:1/20:1)+NH4	0.790399	0.309096					PC(22:5/22:6)+HCOO	1.46553	0.241958						TG(16:0/17:1/22:6)+NH4	0.452849	0.094539							Cer(d18:1/26:1)+H	1.07617	0.68906						TG(16:0e/18:1/22:6)+NH4	0.332349	0.11107
DG(18:2/22:6)+NH4	0.949945	0.904113						DG(38:8)+NH4	1.06798	0.874726					Cer(d58:5+hO)+HCOO	1.26166	0.617081						TG(16:0/17:1/22:6)+NH4	0.328085	0.175515							TG(16:0/17:0/22:6)+NH4	1.50014	0.55535						TG(18:0/16:0/20:0)+NH4	0.350739	0.14134
DG(18:3/22:5)+NH4	0.827564	0.662424						DG(18:3/20:5)+NH4	1.15145	0.72733					DG(16:0/20:1)+NH4	0.631018	0.151528						TG(16:0e/18:1/22:6)+NH4	0.294613	0.11524							TG(19:0/18:3/18:3)+NH4	1.86923	0.221026						PI(18:0/20:4)+Na	0.948479	0.40897
SM(d33:4)+H	0.42645	0.147944						DG(20:5/18:2)+NH4	1.33725	0.290124					PI(20:5/22:6)-H	1.89412	0.258628						TG(18:0/16:0/20:0)+NH4	0.357244	0.166642							PI(18:0/22:6)+H	1.00936	0.78888						PI(18:1/22:6)+H	1.23813	0.052
DG(22:5/18:2)+NH4	0.800049	0.640531						DG(16:1/22:6)+NH4	1.07775	0.814413					PI(20:4/22:6)-H	2.11941	0.235026						PI(18:0/20:4)+Na	0.93037	0.29986							TG(15:0/18:2/22:6)+Na	1.26871	0.343625						TG(16:0/17:0/22:6)+NH4	0.474097	0.33319
DG(18:1/22:6)+NH4	1.06997	0.835547						Cer(d43:5)+H	1.12521	0.729663					Cer(d18:0+pO/40:3)+HCOO	1.30616	0.457347						PI(18:1/22:6)+H	1.05687	0.256075							TG(12:0/22:6/22:6)+NH4	1.35467	0.602635						Cer(d18:1/26:1)+H	1.07315	0.32232
DG(18:0/22:6)+NH4	1.15413	0.63758						DG(18:2/20:4)+NH4	0.886648	0.765351					PS(47:6)-H	2.5381	0.002314						TG(16:0/17:0/22:6)+NH4	0.382926	0.295154							TG(16:0/19:0/20:5)+NH4	1.46857	0.622962						TG(16:0/17:0/22:6)+NH4	0.545035	0.22912
AcCa(20:1)+H	2.00776	0.592536						DG(18:1/20:5)+NH4	0.903514	0.799706					DGDG(33:9)+HCOO	1.00701	0.984672						Cer(d18:1/26:1)+H	0.811251	0.149703							TG(55:5)+NH4	1.57044	0.137894						TG(19:0/18:3/18:3)+NH4	0.514315	0.17257
So(d16:1)+H	0.674639	0.179533						Cer(d25:0)+H	0.808901	0.339176					DGDG(33:8)+HCOO	1.56129	0.5326						TG(16:0/17:0/22:6)+NH4	0.423876	0.192232							TG(19:1/18:2/18:2)+NH4	1.92078	0.370371						PI(18:0/22:6)+H	0.949147	0.34923
TG(40:5p)+NH4	1.00162	0.996139						Cer(d43:4)+H	1.12708	0.726055					Cer(d59:3+hO)+HCOO	1.44965	0.433342						TG(19:0/18:3/18:3)+NH4	0.240423	0.0351728							TG(19:1/18:2/18:2)+NH4	1.64718	0.449227						TG(15:0/18:2/22:6)+Na	1.0371	0.78852
DG(20:1/20:5)+NH4	0.872879	0.705929						DG(18:1/20:4)+NH4	0.992914	0.982424					Cer(d60:4+hO)+HCOO	1.24196	0.558714						PI(18:0/22:6)+H	0.935462	0.151059							PI(18:0/22:5)+H	0.9847	0.924219						TG(12:0/22:6/22:6)+NH4	0.379221	0.01329
TG(10:0/12:2/18:2)+H	0.895957	0.786446						DG(18:1/20:4)+NH4	0.845143	0.623712					Cer(d60:3+hO)+HCOO	2.34717	0.0654482						TG(15:0/18:2/22:6)+Na	0.612201	0.0938511							Cer(d45:7)+H	0.95368	0.03046						TG(16:0/19:0/20:5)+NH4	0.541659	0.29005
PE(16:0p/17:1)+H	0.686659	0.434191						SM(d31:1)+H	0.467952	0.0845256					SQDG(41:2)+HCOO	2.19414	0.0442988						TG(12:0/22:6/22:6)+NH4	0.253319	0.0138326							TG(18:3/18:3/20:5)+NH4	1.03867	0.955192						TG(55:5)+NH4	0.553373	0.22979
DG(18:0/22:5)+NH4	0.997897	0.994989						DG(18:0/20:4)+NH4	0.982503	0.94706					DG(15:0/22:6)+NH4	0.495043	0.130641						TG(16:0/19:0/20:5)+NH4	0.331014	0.151412							TG(14:0/20:5/22:6)+NH4	0.810814	0.75362						TG(19:1/18:2/18:2)+NH4	0.623201	0.38368
DG(18:0/22:5)+NH4	1.19511	0.558602						DG(20:2/18:2)+NH4	1.11978	0.590213					PIP(54:6)-H	1.27517	0.214508						TG(55:5)+NH4	0.43971	0.130152							TG(56:11)+NH4	1.17396	0.789272						TG(19:1/18:2/18:2)+NH4	0.509275	0.27527
SM(d33:1)+H	0.376033	0.103364						Cer(d18:1/25:1)+H	0.648175	0.436346					PIP(56:6)-H	1.68535	0.115946						TG(19:1/18:2/18:2)+NH4	0.364747	0.193385							TG(19:0/18:1/18:3)+NH4	1.70346	0.227538						PI(18:0/22:5)+H	0.884781	0.03957
TG(18:0/10:1/12:2)+H	0.8039	0.757138						DG(18:1/20:2)+NH4	1.02764	0.914253					PIP2(51:1)-H	1.71036	0.0111449						TG(19:1/18:2/18:2)+NH4	0.351253	0.177959							TG(19:1/18:1/18:2)+NH4	1.38307	0.643295						Cer(d45:7)+H	0.993369	0.88017
TG(4:0/18:0/18:2)+H	1.1081	0.679075						Cer(d18:1/25:0)+H	0.568323	0.36212					GM3(d42:1)-H	1.75326	0.0370723						PI(18:0/22:5)+H	0.8433	0.124362							TG(18:3/18:3/20:4)+NH4	1.24045	0.670814						TG(18:3/18:3/20:5)+NH4	0.406669	0.0986
PC(30:0e)+H	0.675765	0.361744						DG(38:5)+Na	1.12274	0.607376					CL(18:3/16:1/18:2/18:2)-H	1.61666	0.181307						Cer(d45:7)+H	1.04523	0.219021							TG(16:0/20:5/20:5)+NH4	0.873018	0.840137						TG(14:0/20:5/22:6)+NH4	0.371484	0.07346
AcCa(20:0)+H	1.62071	0.660377						CerG1(d14:0)+NH4	0.775502	0.246581					CL(18:2/16:1/18:2/18:2)-H	1.42721	0.364576						TG(18:3/18:3/20:5)+NH4	0.351384	0.10097							TG(18:3/18:2/20:5)+NH4	1.50445	0.53349						TG(56:11)+NH4	0.361902	0.06281
DG(22:1/18:2)+NH4	0.888979	0.741379						DG(20:1/18:1)+NH4	1.01446	0.890659					CL(18:2/16:0/18:2/18:2)-H	1.38078	0.321555						TG(14:0/20:5/22:6)+NH4	0.35093	0.103826							TG(19:1/18:0/18:2)+NH4	1.49053	0.304371						TG(19:0/18:1/18:3)+NH4	0.681789	0.43528
DG(18:1/22:1)+NH4	0.591605	0.184472						Cer(d18:1/24:0+O)+H	0.646128	0.337014					CL(18:4/18:2/18:2/18:2)-H	1.86689	0.0528486						TG(56:11)+NH4	0.401178	0.107426							TG(19:1/18:1/18:1)+NH4	1.35536	0.603386						TG(19:1/18:1/18:2)+NH4	0.674346	0.4884
SM(d32:1)+Na	0.625655	0.141025						DG(16:0/22:1)+NH4	0.561923	0.105188					CL(18:4/18:2/18:2/18:2)-H	1.2524	0.569559						TG(19:0/18:1/18:3)+NH4	0.464542	0.193918							DG(18:2/22:6)+NH4	1.12554	0.631469						TG(18:3/18:3/20:4)+NH4	0.392174	0.04412
PE(16:0p/18:2)+H	0.926605	0.844691						DG(17:1/22:6)+NH4	0.880714	0.743842					CL(18:3/18:2/18:2/18:2)-H	1.20194	0.564952						TG(19:1/18:1/18:2)+NH4	0.442205	0.293739							TG(12:0/22:6/22:6)+Na	1.36423	0.457138						TG(16:0/20:5/20:5)+NH4	0.334664	0.05028
DG(19:0/22:6)+NH4	0.999037	0.997993						DG(17:0/22:6)+NH4	0.866692	0.739798					Cer(d42:4)+H	1.09777	0.686937						TG(18:3/18:3/20:4)+NH4	0.401967	0.065973							TG(18:3/18:2/20:4)+NH4	1.42697	0.609927						TG(18:3/18:2/20:5)+NH4	0.464036	0.16404
PC(30:2)+H	0.421423	0.186323						DG(17:1/22:5)+NH4	0.922354	0.829702					CL(18:2/18:2/18:2/18:2)-H	1.15582	0.639026						TG(16:0/20:5/20:5)+NH4	0.301814	0.0671031							TG(16:0/18:3/22:6)+NH4	1.28069	0.729292						TG(19:1/18:0/18:2)+NH4	0.6141	0.30533
PE(16:0p/18:1)+H	0.994331	0.98413						Cer(d44:4)+H	1.17749	0.605404					CL(18:2/18:1/18:2/18:2)-H	1.23078	0.479915						TG(18:3/18:2/20:5)+NH4	0.295097	0.0972917							TG(16:0/18:2/21:0)+NH4	1.15231	0.80756						TG(19:1/18:1/18:1)+NH4	0.421042	0.21069
SM(d34:1)+H	1.04303	0.877157						SM(d32:2)+H	0.459262	0.0818942					CL(18:2/18:0/18:2/18:2)-H	1.4883	0.209726						TG(19:1/18:0/18:2)+NH4	0.477995	0.18884							TG(18:2/18:2/20:4)+NH4	1.36784	0.592102						DG(18:2/22:6)+NH4	0.889916	0.42511
PE(17:1/16:0)+H	0.45691	0.298596						DG(17:0/22:5)+NH4	0.765294	0.542747					CL(18:4/18:2/20:4/18:2)-H	1.15388	0.664751						TG(19:1/18:1/18:1)+NH4	0.321332	0.152467							TG(16:0/18:2/22:6)+NH4	1.39982	0.612384						TG(12:0/22:6/22:6)+Na	0.596881	0.23863
PC(30:1)+H	1.01268	0.973733						SM(d32:1)+H	0.434716	0.147019					CL(20:5/18:2/18:2/18:2)-H	1.13724	0.671207						DG(18:2/22:6)+NH4	0.707916	0.161941							TG(18:1/18:2/20:5)+NH4	1.46464	0.598695						TG(18:3/18:2/20:4)+NH4	0.423947	0.12856
LPE(17:1)+H	0.538309	0.167957						LPE(16:0)+H	0.56273	0.157791					CL(18:2/18:2/18:2/20:4)-H	1.23541	0.555874						TG(12:0/22:6/22:6)+Na	0.415467	0.141859							TG(16:0/18:1/21:0)+NH4	1.09252	0.872623						TG(16:0/18:3/22:6)+NH4	0.381127	0.08026
PC(30:1)+H	0.414204	0.206859						Cer(d18:1/26:1)+H	0.484894	0.298283					CL(18:2/18:2/20:4/18:2)-H	1.00827	0.979094						TG(18:3/18:2/20:4)+NH4	0.275073	0.0863527							TG(19:1/17:0/19:0)+NH4	1.04469	0.917141						TG(16:0/18:2/21:0)+NH4	0.364853	0.1487
SM(d34:0)+H	1.22391	0.433556						SM(d32:0)+H	0.562757	0.137231					CL(18:2/18:2/18:2/20:3)-H	1.05767	0.78413						TG(16:0/18:3/22:6)+NH4	0.27585	0.0642023							TG(18:1/18:1/20:5)+NH4	1.4888	0.55667						TG(18:2/18:2/20:4)+NH4	0.54985	0.41654
PC(30:0)+H	0.886757	0.64928						Cer(d18:1/26:0)+H	0.479789	0.281207					CL(18:2/18:2/20:3/18:2)-H	1.10375	0.73862						TG(16:0/18:2/21:0)+NH4	0.337699	0.150582							DG(18:1/22:6)+NH4	1.1429	0.524839						TG(16:0/18:2/22:6)+NH4	0.548746	0.06268
DG(20:3/22:6)+NH4	1.2247	0.32292						DG(18:3/22:6)+NH4	1.06936	0.870762					CL(20:2/18:2/18:2/18:2)-H	1.31169	0.417938						TG(18:2/18:2/20:4)+NH4	0.325069	0.229766							TG(20:3/18:2/18:2)+NH4	1.50938	0.300173						TG(18:1/18:2/20:5)+NH4	0.448174	0.11957
DG(20:2/22:6)+NH4	1.213	0.449679						DG(18:2/22:6)+NH4	0.949945	0.904113					DG(17:0/20:5)+NH4	0.522774	0.154902						TG(16:0/18:2/22:6)+NH4	0.352301	0.0578881							TG(16:0/18:1/22:6)+NH4	1.21887	0.763996						TG(16:0/18:1/21:0)+NH4	0.350164	0.1377
DG(20:1/22:6)+NH4	1.17777	0.554409						DG(18:3/22:5)+NH4	0.827564	0.662424					CL(20:2/18:1/18:2/18:2)-H	1.41377	0.253614						TG(18:1/18:2/20:5)+NH4	0.332959	0.103329							TG(16:0/16:0/23:0)+NH4	1.0454	0.933765						TG(19:1/17:0/19:0)+NH4	0.381046	0.14794
PE(16:0/16:0)+Na	1.11663	0.76643						SM(d33:4)+H	0.42645	0.147944					CL(18:2/18:2/18:2/20:0)-H	0.862703	0.486716						TG(16:0/18:1/21:0)+NH4	0.336267	0.146556							PI(18:2/22:6)+NH4	1.11718	0.25588						TG(18:1/18:1/20:5)+NH4	0.754216	0.62076
PE(18:1p/17:1)+H	0.705385	0.415769						DG(22:5/18:2)+NH4	0.800049	0.640531					CL(18:3/18:2/22:6/18:2)-H	1.58897	0.230733						TG(19:1/17:0/19:0)+NH4	0.406873	0.169639							TG(18:1/18:1/20:4)+NH4	1.61594	0.0663358						DG(18:1/22:6)+NH4	0.976598	0.80889
PC(32:2p)+H	0.53234	0.185469						DG(18:1/22:6)+NH4	1.06997	0.835547					CL(18:2/18:2/18:2/22:6)-H	1.75191	0.138729						TG(18:1/18:1/20:5)+NH4	0.608225	0.476668							TG(18:0/16:0/22:6)+NH4	1.37004	0.658553						TG(20:3/18:2/18:2)+NH4	0.847919	0.70453
DG(20:1/22:5)+NH4	1.10041	0.744467						DG(18:0/22:6)+NH4	1.15413	0.63758					CL(18:2/18:2/22:5/18:2)-H	1.18179	0.615595						DG(18:1/22:6)+NH4	0.75798	0.181508							TG(18:0/18:1/20:5)+NH4	1.24847	0.669577						TG(16:0/18:1/22:6)+NH4	0.514271	0.15494
LPE(17:0)+H	0.442074	0.127457						AcCa(20:1)+H	2.00776	0.592536					CL(20:5/18:2/18:2/20:1)-H	1.25352	0.522413						TG(20:3/18:2/18:2)+NH4	0.605008	0.367687							TG(56:6)+NH4	1.68758	0.166662						TG(16:0/16:0/23:0)+NH4	0.433253	0.16797
DG(20:0/22:6)+NH4	0.74208	0.534715						So(d16:1)+H	0.674639	0.179533					CL(18:2/18:2/22:2/18:2)-H	1.34764	0.387172						TG(16:0/18:1/22:6)+NH4	0.41664	0.149754							TG(16:0/18:2/22:4)+NH4	1.41897	0.586503						PI(18:2/22:6)+NH4	1.31797	0.09568
PE(16:0/18:2)+H	0.968189	0.92678						TG(40:5p)+NH4	1.00162	0.996139					CL(78:16)-H	1.70076	0.184813						TG(16:0/16:0/23:0)+NH4	0.459567	0.224729							TG(16:0/18:2/22:6)+Na	1.16556	0.246529						TG(18:1/18:1/20:4)+NH4	0.318013	0.13148
PE(18:0p/17:1)+H	0.686713	0.46939						DG(20:1/20:5)+NH4	0.872879	0.705929					CL(20:5/18:2/22:6/18:2)-H	1.64129	0.180298						PI(18:2/22:6)+NH4	0.7418	0.0338961							DG(18:0/22:6)+NH4	1.07509	0.602054						TG(18:0/16:0/22:6)+NH4	0.508849	0.18096
PC(32:1p)+H	0.899046	0.796947						TG(10:0/12:2/18:2)+H	0.895957	0.786446					CL(78:13)-H	1.79249	0.138433						TG(18:1/18:1/20:4)+NH4	0.217484	0.0929288							PI(18:1/22:6)+NH4	0.933745	0.465642						TG(18:0/18:1/20:5)+NH4	0.775928	0.61481
SM(d35:1)+H	0.888077	0.73913						PE(16:0p/17:1)+H	0.686659	0.434191					Cer(d18:1/24:2)+H	0.922426	0.783154						TG(18:0/16:0/22:6)+NH4	0.373221	0.154747							TG(18:0/18:0/20:5)+NH4	1.07203	0.918269						TG(56:6)+NH4	1.10576	0.78513
PE(17:1/17:0)+H	0.743829	0.445219						DG(18:0/22:5)+NH4	0.997897	0.994989					CL(20:2/18:2/22:6/18:2)-H	1.91869	0.12267						TG(18:0/18:1/20:5)+NH4	0.572061	0.406649							TG(18:0/18:0/20:5)+NH4	1.36894	0.589735						TG(16:0/18:2/22:4)+NH4	0.441367	0.13992
PC(32:1e)+H	0.511352	0.260632						DG(18:0/22:5)+NH4	1.19511	0.558602					CL(18:2/18:2/22:6/22:6)-H	2.11581	0.0772142						TG(56:6)+NH4	0.709444	0.518267							TG(20:1/18:2/18:2)+NH4	1.34553	0.165383						TG(16:0/18:2/22:6)+Na	0.89101	0.24544
PC(32:1e)+H	0.71752	0.287809						SM(d33:1)+H	0.376033	0.103364					CL(80:15)-H	2.04038	0.0946773						TG(16:0/18:2/22:4)+NH4	0.314967	0.0953976							TG(20:1/18:2/18:2)+NH4	1.35189	0.618295						DG(18:0/22:6)+NH4	0.991593	0.8522
PC(32:1e)+H	0.6652	0.323597						TG(18:0/10:1/12:2)+H	0.8039	0.757138					CL(82:19)-H	2.28383	0.0796554						TG(16:0/18:2/22:6)+Na	0.711898	0.0496776							PI(18:0/22:6)+NH4	0.933	0.38357						PI(18:1/22:6)+NH4	1.10149	0.50711
PC(31:0)+H	0.504763	0.269286						TG(4:0/18:0/18:2)+H	1.1081	0.679075					CL(22:6/18:0/22:2/22:6)-H	1.08501	0.760259						DG(18:0/22:6)+NH4	0.892214	0.428179							TG(20:1/18:1/18:2)+NH4	1.3275	0.626153						TG(18:0/18:0/20:5)+NH4	0.367714	0.15933
LPC(14:0)+H	0.347791	0.0630271						PC(30:0e)+H	0.675765	0.361744					SM(d30:1)+H	1.2781	0.182827						PI(18:1/22:6)+NH4	0.91653	0.272098							TG(20:0/18:2/18:2)+NH4	1.56052	0.259879						TG(18:0/18:0/20:5)+NH4	0.719515	0.37355
PE(34:0)+H	0.866564	0.385411						AcCa(20:0)+H	1.62071	0.660377					DG(17:0/20:4)+NH4	0.77955	0.442385						TG(18:0/18:0/20:5)+NH4	0.352174	0.182006							PI(40:8)+Na	1.08457	0.166352						TG(20:1/18:2/18:2)+NH4	0.976899	0.90161
PC(32:0e)+H	0.472214	0.207254						DG(22:1/18:2)+NH4	0.888979	0.741379					Cer(d18:1/24:1)+H	0.959978	0.883328						TG(18:0/18:0/20:5)+NH4	0.449839	0.167215							TG(18:1/18:2/22:6)+H	1.23912	0.513282						TG(20:1/18:2/18:2)+NH4	0.830632	0.70482
DG(24:1/18:2)+NH4	0.559113	0.258485						DG(18:1/22:1)+NH4	0.591605	0.184472					MG(22:6)+H	0.870221	0.817379						TG(20:1/18:2/18:2)+NH4	0.687698	0.177699							DG(18:1/22:5)+NH4	1.11488	0.414183						PI(18:0/22:6)+NH4	1.00443	0.85303
PE(16:0p/20:5)+H	1.15824	0.339465						SM(d32:1)+Na	0.625655	0.141025					DG(19:1/18:2)+NH4	0.721836	0.287676						TG(20:1/18:2/18:2)+NH4	0.541468	0.371083							PI(18:0/22:5)+NH4	1.07664	0.123555						TG(20:1/18:1/18:2)+NH4	0.839384	0.50057
PE(18:2p/18:2)+H	1.23424	0.546412						PE(16:0p/18:2)+H	0.926605	0.844691					Cer(d18:1/24:0)+H	1.6064	0.107989						PI(18:0/22:6)+NH4	0.979306	0.695207							PI(40:5)+NH4	0.847453	0.290106						TG(20:0/18:2/18:2)+NH4	0.812609	0.63216
PE(34:2e)+Na	1.02723	0.883838						DG(19:0/22:6)+NH4	0.999037	0.997993					DG(17:1/20:1)+NH4	0.705704	0.109198						TG(20:1/18:1/18:2)+NH4	0.697168	0.334424							TG(18:3/17:1/22:6)+NH4	1.02533	0.971372						PI(40:8)+Na	1.24199	0.08823
PE(16:0p/20:4)+H	0.642181	0.313122						PC(30:2)+H	0.421423	0.186323					DG(38:8)+NH4	0.636915	0.260244						TG(20:0/18:2/18:2)+NH4	0.564533	0.36							TG(18:3/17:1/22:6)+NH4	1.52346	0.525139						TG(18:1/18:2/22:6)+H	1.16133	0.42968
SM(d34:1)+Na	1.64686	0.0284218						PE(16:0p/18:1)+H	0.994331	0.98413					DG(18:3/20:5)+NH4	0.676176	0.272967						PI(40:8)+Na	0.725676	0.00156851							TG(20:1/18:1/18:1)+NH4	1.29504	0.676914						DG(18:1/22:5)+NH4	0.860512	0.14461
PE(18:1p/18:2)+H	0.925954	0.818655						SM(d34:1)+H	1.04303	0.877157					DG(20:5/18:2)+NH4	0.740705	0.34866						TG(18:1/18:2/22:6)+H	0.837901	0.598086							PI(40:7)+Na	0.967137	0.401133						PI(18:0/22:5)+NH4	0.901645	0.08566
PC(18:2/14:1)+H	1.00764	0.974244						PE(17:1/16:0)+H	0.45691	0.298596					DG(16:1/22:6)+NH4	0.380804	0.00404445						DG(18:1/22:5)+NH4	0.711795	0.0220474							PI(40:4)+NH4	0.991496	0.951533						PI(40:5)+NH4	0.883384	0.34391
LPE(18:3)+H	0.715277	0.225134						PC(30:1)+H	1.01268	0.973733					Cer(d43:5)+H	0.854138	0.524731						PI(18:0/22:5)+NH4	0.888344	0.0939345							TG(18:2/17:1/22:6)+NH4	1.29513	0.706103						TG(18:3/17:1/22:6)+NH4	0.367714	0.14103
PE(18:1p/18:1)+H	0.9108	0.830803						LPE(17:1)+H	0.538309	0.167957					DG(18:2/20:4)+NH4	0.460973	0.0258322						PI(40:5)+NH4	0.909177	0.537203							TG(18:2/17:1/22:6)+NH4	1.2946	0.705245						TG(18:3/17:1/22:6)+NH4	0.423678	0.11982
PC(32:2)+H	0.369033	0.111414						PC(30:1)+H	0.414204	0.206859					DG(18:1/20:5)+NH4	0.41165	0.0168444						TG(18:3/17:1/22:6)+NH4	0.330838	0.157391							TG(16:0/18:1/22:1)+NH4	1.1039	0.877295						TG(20:1/18:1/18:1)+NH4	0.517828	0.2362
PC(18:1/14:1)+H	0.627713	0.425768						SM(d34:0)+H	1.22391	0.433556					Cer(d25:0)+H	0.700437	0.395242						TG(18:3/17:1/22:6)+NH4	0.277994	0.078806							PE(16:0p/17:1)+H	1.10113	0.315016						PI(40:7)+Na	1.23029	0.12523
DG(22:6/22:6)+NH4	1.02302	0.934504						PC(30:0)+H	0.886757	0.64928					Cer(d43:4)+H	1.29668	0.182136						TG(20:1/18:1/18:1)+NH4	0.404732	0.189224							PI(40:6)+Na	1.00825	0.918698						PI(40:4)+NH4	0.882389	0.2233
PE(18:0p/18:1)+H	1.19623	0.474425						DG(20:3/22:6)+NH4	1.2247	0.32292					DG(18:1/20:4)+NH4	0.488053	0.0248122						PI(40:7)+Na	1.01253	0.758794							TG(18:1/17:1/22:6)+NH4	1.05216	0.941595						TG(18:2/17:1/22:6)+NH4	0.367686	0.15653
SM(d36:1)+H	0.647691	0.413638						DG(20:2/22:6)+NH4	1.213	0.449679					DG(18:1/20:4)+NH4	0.388381	0.00774951						PI(40:4)+NH4	0.997329	0.953245							TG(22:5/17:1/18:2)+NH4	1.65585	0.440684						TG(18:2/17:1/22:6)+NH4	0.544552	0.24794
PC(32:1)+H	0.888504	0.659058						DG(20:1/22:6)+NH4	1.17777	0.554409					SM(d31:1)+H	1.25925	0.362158						TG(18:2/17:1/22:6)+NH4	0.301105	0.135937							TG(18:0e/18:2/22:6)+NH4	1.16659	0.814544						TG(16:0/18:1/22:1)+NH4	0.333457	0.12637
PC(32:1)+H	1.13561	0.678044						PE(16:0/16:0)+Na	1.11663	0.76643					DG(18:0/20:4)+NH4	0.592265	0.163647						TG(18:2/17:1/22:6)+NH4	0.336258	0.130466							TG(16:0/16:0/24:1)+NH4	0.999439	0.999295						PE(16:0p/17:1)+H	0.929415	0.18574
PE(17:1/18:0)+H	0.861476	0.731661						PE(18:1p/17:1)+H	0.705385	0.415769					DG(20:2/18:2)+NH4	0.656906	0.156581						TG(16:0/18:1/22:1)+NH4	0.353836	0.164537							TG(17:0/18:2/22:5)+NH4	1.10828	0.856941						PI(40:6)+Na	1.0537	0.41672
PE(16:0p/20:0)+H	0.695478	0.420737						PC(32:2p)+H	0.53234	0.185469					Cer(d18:1/25:1)+H	1.03779	0.908284						PE(16:0p/17:1)+H	0.817199	0.0371719							TG(17:0/18:1/22:6)+NH4	1.44679	0.581748						TG(18:1/17:1/22:6)+NH4	0.472575	0.13307
LPE(16:0)+Na	0.852299	0.680182						DG(20:1/22:5)+NH4	1.10041	0.744467					DG(18:1/20:2)+NH4	0.627279	0.135366						PI(40:6)+Na	0.995093	0.943498							TG(16:0/16:0/24:0)+NH4	1.0041	0.994009						TG(22:5/17:1/18:2)+NH4	0.528668	0.07732
SM(d36:0)+H	1.33983	0.414992						LPE(17:0)+H	0.442074	0.127457					Cer(d18:1/25:0)+H	1.37202	0.237375						TG(18:1/17:1/22:6)+NH4	0.301058	0.0816924							TG(18:3/20:5/20:5)+NH4	0.888988	0.856087						TG(18:0e/18:2/22:6)+NH4	0.371321	0.11426
PC(32:0)+H	0.563577	0.304262						DG(20:0/22:6)+NH4	0.74208	0.534715					DG(38:5)+Na	0.391169	0.0110987						TG(22:5/17:1/18:2)+NH4	0.294575	0.0371556							TG(18:3/18:3/22:6)+NH4	0.906523	0.8909						TG(16:0/16:0/24:1)+NH4	0.347796	0.1382
TG(6:0/18:1/18:2)+NH4	0.619171	0.442727						PE(16:0/18:2)+H	0.968189	0.92678					CerG1(d14:0)+NH4	1.30131	0.237221						TG(18:0e/18:2/22:6)+NH4	0.341637	0.128763							DG(18:0/22:5)+NH4	1.03855	0.616204						TG(17:0/18:2/22:5)+NH4	0.428611	0.17574
PE(14:0/22:6)+H	0.35696	0.160594						PE(18:0p/17:1)+H	0.686713	0.46939					DG(20:1/18:1)+NH4	0.739007	0.232063						TG(16:0/16:0/24:1)+NH4	0.363971	0.171305							TG(14:0/22:6/22:6)+NH4	0.830113	0.795855						TG(17:0/18:1/22:6)+NH4	0.60793	0.42823
PC(34:6e)+H	0.541946	0.30407						PC(32:1p)+H	0.899046	0.796947					Cer(d18:1/24:0+O)+H	0.970771	0.900966						TG(17:0/18:2/22:5)+NH4	0.288868	0.123606							TG(20:5/18:2/20:5)+NH4	0.822864	0.774832						TG(16:0/16:0/24:0)+NH4	0.37894	0.15037
TG(6:0/18:2/18:2)+Na	0.70406	0.585255						SM(d35:1)+H	0.888077	0.73913					DG(16:0/22:1)+NH4	1.05072	0.881558						TG(17:0/18:1/22:6)+NH4	0.37716	0.251336							TG(18:3/18:2/22:6)+NH4	1.27968	0.719632						TG(18:3/20:5/20:5)+NH4	0.460159	0.08763
PE(16:0/18:2)+Na	0.578594	0.397845						PE(17:1/17:0)+H	0.743829	0.445219					DG(17:1/22:6)+NH4	0.386008	0.0170703						TG(16:0/16:0/24:0)+NH4	0.396924	0.184794							TG(16:0/20:5/22:6)+NH4	0.934963	0.924963						TG(18:3/18:3/22:6)+NH4	0.418877	0.1805
PE(34:2)+Na	0.917399	0.766864						PC(32:1e)+H	0.511352	0.260632					DG(17:0/22:6)+NH4	0.477204	0.0135204						TG(18:3/20:5/20:5)+NH4	0.353884	0.0873794							TG(18:1/18:2/21:1)+NH4	1.04007	0.942101						DG(18:0/22:5)+NH4	0.878602	0.10709
PC(34:4p)+H	0.367109	0.150905						PC(32:1e)+H	0.71752	0.287809					DG(17:1/22:5)+NH4	0.410628	0.0244893						TG(18:3/18:3/22:6)+NH4	0.362642	0.187008							TG(18:3/20:5/20:5)+Na	1.38167	0.51612						TG(14:0/22:6/22:6)+NH4	0.312161	0.06705
PE(35:1p)+Na	0.627225	0.318305						PC(32:1e)+H	0.6652	0.323597					Cer(d44:4)+H	1.74618	0.0913239						DG(18:0/22:5)+NH4	0.884077	0.226501							TG(18:2/18:2/22:6)+NH4	1.07665	0.921384						TG(20:5/18:2/20:5)+NH4	0.37812	0.05405
LPE(18:2)+H	0.691413	0.235637						PC(31:0)+H	0.504763	0.269286					SM(d32:2)+H	1.6463	0.165624						TG(14:0/22:6/22:6)+NH4	0.31032	0.0981396							TG(18:2/18:2/22:6)+NH4	1.54037	0.541157						TG(18:3/18:2/22:6)+NH4	0.400851	0.0962
TG(44:8e)+NH4	0.600152	0.109784						LPC(14:0)+H	0.347791	0.0630271					DG(17:0/22:5)+NH4	0.74403	0.359492						TG(20:5/18:2/20:5)+NH4	0.340126	0.0806994							TG(18:3/18:2/22:5)+NH4	1.40144	0.610072						TG(16:0/20:5/22:6)+NH4	0.339615	0.0988
TG(16:1/12:0/14:0)+NH4	1.07022	0.837548						PE(34:0)+H	0.866564	0.385411					SM(d32:1)+H	1.303	0.330187						TG(18:3/18:2/22:6)+NH4	0.262168	0.0678904							TG(18:1/18:1/21:1)+NH4	1.39552	0.39143						TG(18:1/18:2/21:1)+NH4	0.322892	0.08777
CerG1(d36:4)+NH4	0.994608	0.989268						PC(32:0e)+H	0.472214	0.207254					LPE(16:0)+H	1.55275	0.00389044						TG(16:0/20:5/22:6)+NH4	0.284638	0.101015							SM(d33:1)+H	0.92512	0.648085						TG(18:3/20:5/20:5)+Na	0.628451	0.02602
PC(33:4)+H	0.551721	0.264261						DG(24:1/18:2)+NH4	0.559113	0.258485					Cer(d18:1/26:1)+H	1.1373	0.683193						TG(18:1/18:2/21:1)+NH4	0.358769	0.113914							TG(16:0/18:3/23:0)+NH4	1.30546	0.644533						TG(18:2/18:2/22:6)+NH4	0.400323	0.10787
PC(33:4)+H	1.1573	0.697775						PE(16:0p/20:5)+H	1.15824	0.339465					SM(d32:0)+H	1.06791	0.845291						TG(18:3/20:5/20:5)+Na	0.375662	0.0231399							TG(22:5/18:2/18:2)+NH4	1.5177	0.548414						TG(18:2/18:2/22:6)+NH4	0.339843	0.10868
DG(22:1/22:6)+NH4	0.668525	0.477879						PE(18:2p/18:2)+H	1.23424	0.546412					Cer(d18:1/26:0)+H	1.26266	0.441798						TG(18:2/18:2/22:6)+NH4	0.364358	0.135425							TG(22:5/18:2/18:2)+NH4	1.43489	0.356514						TG(18:3/18:2/22:5)+NH4	0.402798	0.10026
TG(16:0/12:0/14:0)+NH4	1.17426	0.505206						PE(34:2e)+Na	1.02723	0.883838					DG(18:3/22:6)+NH4	0.664051	0.262255						TG(18:2/18:2/22:6)+NH4	0.251962	0.0845758							TG(18:1/18:2/22:6)+NH4	1.49107	0.568437						TG(18:1/18:1/21:1)+NH4	0.476053	0.15034
SM(d37:3)+H	1.24059	0.0919823						PE(16:0p/20:4)+H	0.642181	0.313122					DG(18:2/22:6)+NH4	0.448774	0.024627						TG(18:3/18:2/22:5)+NH4	0.304321	0.0808552							TG(16:0/18:2/23:0)+NH4	1.18069	0.76346						SM(d33:1)+H	1.17495	0.32502
CerG1(d36:3)+NH4	1.74122	0.114441						SM(d34:1)+Na	1.64686	0.0284218					DG(18:3/22:5)+NH4	0.391813	0.0145465						TG(18:1/18:1/21:1)+NH4	0.46234	0.144528							TG(18:1/18:1/22:6)+NH4	1.28944	0.728882						TG(16:0/18:3/23:0)+NH4	0.343273	0.16518
PE(18:0/18:3)+H	0.370777	0.231499						PE(18:1p/18:2)+H	0.925954	0.818655					SM(d33:4)+H	1.34816	0.391236						SM(d33:1)+H	0.829985	0.273854							TG(14:0/22:4/22:4)+NH4	1.39131	0.383278						TG(22:5/18:2/18:2)+NH4	0.462516	0.20145
LPE(18:1)+H	0.607791	0.162642						PC(18:2/14:1)+H	1.00764	0.974244					DG(22:5/18:2)+NH4	0.342158	0.0196578						TG(16:0/18:3/23:0)+NH4	0.267455	0.13097							TG(18:1/18:2/22:5)+NH4	1.51593	0.54088						TG(22:5/18:2/18:2)+NH4	0.518056	0.11151
LPC(32:0)+Na	0.670157	0.31512						LPE(18:3)+H	0.715277	0.225134					DG(18:1/22:6)+NH4	0.340616	0.00036204						TG(22:5/18:2/18:2)+NH4	0.30553	0.136593							TG(16:0/18:1/23:0)+NH4	1.05366	0.923971						TG(18:1/18:2/22:6)+NH4	0.515324	0.11742
PC(34:2p)+H	0.627731	0.366824						PE(18:1p/18:1)+H	0.9108	0.830803					DG(18:0/22:6)+NH4	0.414394	0.00650476						TG(18:1/18:2/22:6)+NH4	0.30769	0.0661502							TG(18:2/18:2/22:6)+Na	1.17126	0.289431						TG(16:0/18:2/23:0)+NH4	0.408788	0.14793
DG(22:0/22:6)+NH4	0.640632	0.459953						PC(32:2)+H	0.369033	0.111414					AcCa(20:1)+H	0.862084	0.88742						TG(16:0/18:2/23:0)+NH4	0.346225	0.12893							PC(29:0)+H	0.902451	0.544161						TG(18:1/18:1/22:6)+NH4	0.586135	0.41136
PC(33:2)+H	0.775005	0.660024						PC(18:1/14:1)+H	0.627713	0.425768					So(d16:1)+H	1.55432	0.0891006						TG(18:1/18:1/22:6)+NH4	0.367202	0.233688							AcCa(14:0)+H	1.01282	0.971659						TG(14:0/22:4/22:4)+NH4	0.42246	0.07983
PE(18:0/18:2)+H	1.05951	0.887355						DG(22:6/22:6)+NH4	1.02302	0.934504					TG(40:5p)+NH4	0.308047	0.00418629						TG(18:1/18:2/22:5)+NH4	0.291977	0.068047							TG(18:1/18:1/22:5)+NH4	1.38355	0.604519						TG(18:1/18:2/22:5)+NH4	0.407875	0.08629
PC(34:2e)+H	0.552554	0.326519						PE(18:0p/18:1)+H	1.19623	0.474425					DG(20:1/20:5)+NH4	0.41758	0.0119471						TG(16:0/18:1/23:0)+NH4	0.4092	0.184365							TG(18:0/18:1/22:6)+NH4	1.35193	0.674444						TG(16:0/18:1/23:0)+NH4	0.389342	0.14405
SM(d37:1)+H	0.605377	0.296375						SM(d36:1)+H	0.647691	0.413638					TG(10:0/12:2/18:2)+H	0.604365	0.230247						TG(18:2/18:2/22:6)+Na	0.594176	0.0466758							TG(18:1/18:1/22:5)+NH4	1.70792	0.313229						TG(18:2/18:2/22:6)+Na	0.610162	0.08892
PE(18:2p/20:5)+H	0.396241	0.214755						PC(32:1)+H	0.888504	0.659058					PE(16:0p/17:1)+H	1.08348	0.78222						PC(29:0)+H	1.22532	0.374077							TG(18:0/16:0/23:0)+NH4	1.0308	0.95059						PC(29:0)+H	1.03546	0.82603
PC(19:0/14:1)+H	1.05326	0.83136						PC(32:1)+H	1.13561	0.678044					DG(18:0/22:5)+NH4	0.298735	0.0268339						AcCa(14:0)+H	0.939204	0.839804							TG(18:1/18:2/22:6)+Na	1.32017	0.297366						AcCa(14:0)+H	1.61139	0.24967
PC(33:1)+H	0.755893	0.304685						PE(17:1/18:0)+H	0.861476	0.731661					DG(18:0/22:5)+NH4	0.406859	0.0242905						TG(18:1/18:1/22:5)+NH4	0.313251	0.213666							TG(18:0/18:1/22:5)+NH4	1.01976	0.973877						TG(18:1/18:1/22:5)+NH4	0.34824	0.21602
CerG1(d16:1+hO)+NH4	0.776374	0.140504						PE(16:0p/20:0)+H	0.695478	0.420737					SM(d33:1)+H	1.24502	0.52301						TG(18:0/18:1/22:6)+NH4	0.342161	0.120753							TG(18:1/18:1/22:4)+NH4	1.40165	0.45196						TG(18:0/18:1/22:6)+NH4	0.45905	0.13503
PC(34:1e)+H	0.537081	0.280894						LPE(16:0)+Na	0.852299	0.680182					TG(18:0/10:1/12:2)+H	0.466225	0.320391						TG(18:1/18:1/22:5)+NH4	0.301745	0.178242							TG(18:0/18:0/22:6)+NH4	0.814142	0.781567						TG(18:1/18:1/22:5)+NH4	0.421992	0.23546
PE(18:2p/20:4)+H	1.34856	0.259054						SM(d36:0)+H	1.33983	0.414992					TG(4:0/18:0/18:2)+H	0.538183	0.0524011						TG(18:0/16:0/23:0)+NH4	0.495227	0.241594							TG(22:1/18:2/18:2)+NH4	1.43806	0.511549						TG(18:0/16:0/23:0)+NH4	0.466471	0.17945
PE(16:0p/22:6)+H	1.1066	0.657956						PC(32:0)+H	0.563577	0.304262					PC(30:0e)+H	1.12466	0.692433						TG(18:1/18:2/22:6)+Na	0.61978	0.0671679							TG(17:0/20:5/22:6)+NH4	0.850344	0.829194						TG(18:1/18:2/22:6)+Na	1.01725	0.87402
PC(33:0)+H	0.47744	0.204824						TG(6:0/18:1/18:2)+NH4	0.619171	0.442727					AcCa(20:0)+H	1.09593	0.920841						TG(18:0/18:1/22:5)+NH4	0.345671	0.142863							PC(30:0e)+H	0.881678	0.456448						TG(18:0/18:1/22:5)+NH4	0.344577	0.1236
PC(33:0)+H	1.00838	0.973771						PE(14:0/22:6)+H	0.35696	0.160594					DG(22:1/18:2)+NH4	0.800045	0.577314						TG(18:1/18:1/22:4)+NH4	0.462432	0.168746							TG(18:1/18:2/22:1)+NH4	1.1931	0.7369						TG(18:1/18:1/22:4)+NH4	0.51861	0.18647
PE(36:0)+H	0.797295	0.582842						PC(34:6e)+H	0.541946	0.30407					DG(18:1/22:1)+NH4	0.999496	0.99868						TG(18:0/18:0/22:6)+NH4	0.369241	0.147539							TG(16:0/18:2/24:1)+NH4	1.17064	0.813663						TG(18:0/18:0/22:6)+NH4	0.372955	0.12157
PC(32:3)+Na	0.309951	0.25339						TG(6:0/18:2/18:2)+Na	0.70406	0.585255					SM(d32:1)+Na	1.13055	0.578015						TG(22:1/18:2/18:2)+NH4	0.397328	0.104946							TG(16:0/18:1/24:1)+NH4	1.39308	0.631723						TG(22:1/18:2/18:2)+NH4	0.661999	0.28227
PE(16:0p/22:5)+H	1.00084	0.99869						PE(16:0/18:2)+Na	0.578594	0.397845					PE(16:0p/18:2)+H	0.793984	0.406109						TG(17:0/20:5/22:6)+NH4	0.284329	0.0799188							TG(18:4/20:5/22:6)+NH4	0.774202	0.688999						TG(17:0/20:5/22:6)+NH4	0.329023	0.07064
PE(18:0p/20:5)+H	0.579171	0.319727						PE(34:2)+Na	0.917399	0.766864					DG(19:0/22:6)+NH4	0.477115	0.0442886						PC(30:0e)+H	1.18192	0.343917							TG(19:1/18:1/22:6)+NH4	1.17595	0.682135						PC(30:0e)+H	1.14878	0.43968
PC(16:1/16:1)+Na	0.470311	0.102169						PC(34:4p)+H	0.367109	0.150905					PC(30:2)+H	2.13853	0.280467						TG(18:1/18:2/22:1)+NH4	0.503049	0.244341							TG(18:0/16:0/24:1)+NH4	0.96934	0.955812						TG(18:1/18:2/22:1)+NH4	0.753828	0.5136
LPE(18:0)+H	0.688381	0.12229						PE(35:1p)+Na	0.627225	0.318305					PE(16:0p/18:1)+H	0.663668	0.0341152						TG(16:0/18:2/24:1)+NH4	0.36477	0.163519							TG(18:3/20:5/22:6)+NH4	0.957766	0.95164						TG(16:0/18:2/24:1)+NH4	0.341133	0.11844
So(d17:1)+H	0.744113	0.180797						LPE(18:2)+H	0.691413	0.235637					SM(d34:1)+H	1.05242	0.730055						TG(16:0/18:1/24:1)+NH4	0.313913	0.0884314							TG(19:0/18:1/22:6)+NH4	1.45033	0.59451						TG(16:0/18:1/24:1)+NH4	0.407748	0.12207
PC(34:5)+H	0.277013	0.148258						TG(44:8e)+NH4	0.600152	0.109784					PE(17:1/16:0)+H	1.59714	0.286909						TG(18:4/20:5/22:6)+NH4	0.420655	0.159227							TG(18:0/16:0/24:0)+NH4	0.994768	0.99154						TG(18:4/20:5/22:6)+NH4	0.537164	0.17389
PC(34:5)+H	0.35104	0.170273						TG(16:1/12:0/14:0)+NH4	1.07022	0.837548					PC(30:1)+H	0.593213	0.186658						TG(19:1/18:1/22:6)+NH4	0.567599	0.222087							TG(20:5/18:2/22:6)+NH4	0.890495	0.865944						TG(19:1/18:1/22:6)+NH4	0.958521	0.88201
PE(17:1/20:4)+H	0.836945	0.685947						CerG1(d36:4)+NH4	0.994608	0.989268					LPE(17:1)+H	1.80783	0.00824544						TG(18:0/16:0/24:1)+NH4	0.367777	0.161488							SM(d32:1)+Na	0.836397	0.48536						TG(18:0/16:0/24:1)+NH4	0.349469	0.13082
PE(36:2e)+Na	1.05481	0.806317						PC(33:4)+H	0.551721	0.264261					PC(30:1)+H	1.66748	0.240817						TG(18:3/20:5/22:6)+NH4	0.319106	0.0809157							TG(18:3/20:5/22:5)+NH4	0.920507	0.927055						TG(18:3/20:5/22:6)+NH4	0.493505	0.12198
PE(18:0p/20:4)+H	1.32805	0.353903						PC(33:4)+H	1.1573	0.697775					SM(d34:0)+H	0.771368	0.093002						TG(19:0/18:1/22:6)+NH4	0.338562	0.105161							TG(18:1/20:5/21:0)+NH4	0.740935	0.722256						TG(19:0/18:1/22:6)+NH4	0.557886	0.25413
SM(d38:4)+H	0.861752	0.643481						DG(22:1/22:6)+NH4	0.668525	0.477879					PC(30:0)+H	1.07599	0.60958						TG(18:0/16:0/24:0)+NH4	0.407342	0.171802							TG(18:4/20:5/22:6)+Na	0.995545	0.991855						TG(18:0/16:0/24:0)+NH4	0.422365	0.15579
PC(18:4/16:0)+H	0.932637	0.545273						TG(16:0/12:0/14:0)+NH4	1.17426	0.505206					DG(20:3/22:6)+NH4	0.245543	0.00277535						TG(20:5/18:2/22:6)+NH4	0.285557	0.077183							TG(20:5/18:2/22:5)+NH4	1.01823	0.978779						TG(20:5/18:2/22:6)+NH4	0.38395	0.09015
PC(34:4)+H	0.353946	0.241932						SM(d37:3)+H	1.24059	0.0919823					DG(20:2/22:6)+NH4	0.315979	0.00254551						SM(d32:1)+Na	0.899532	0.575615							TG(18:1/20:5/22:6)+NH4	0.917818	0.90738						SM(d32:1)+Na	1.10282	0.51389
PC(34:4)+H	0.347002	0.150714						CerG1(d36:3)+NH4	1.74122	0.114441					DG(20:1/22:6)+NH4	0.374503	0.000857582						TG(18:3/20:5/22:5)+NH4	0.365975	0.258781							TG(16:0/22:6/22:6)+NH4	0.873501	0.856109						TG(18:3/20:5/22:5)+NH4	0.439435	0.28581
PE(17:1/18:0)+Na	0.871016	0.691344						PE(18:0/18:3)+H	0.370777	0.231499					PE(16:0/16:0)+Na	0.877517	0.638901						TG(18:1/20:5/21:0)+NH4	0.43182	0.256381							TG(60:11)+NH4	1.47755	0.444623						TG(18:1/20:5/21:0)+NH4	0.44497	0.17571
LPC(16:0e)+H	0.459936	0.0917227						LPE(18:1)+H	0.607791	0.162642					PE(18:1p/17:1)+H	1.07585	0.8611						TG(18:4/20:5/22:6)+Na	0.602245	0.327203							TG(18:1/20:4/22:6)+NH4	1.04306	0.951271						TG(18:4/20:5/22:6)+Na	0.783952	0.51967
PE(18:0e/18:1)+Na	0.61816	0.289458						LPC(32:0)+Na	0.670157	0.31512					PC(32:2p)+H	1.60982	0.265988						TG(20:5/18:2/22:5)+NH4	0.24921	0.0143454							TG(18:0/20:5/22:6)+NH4	1.4281	0.598365						TG(20:5/18:2/22:5)+NH4	0.317603	0.00867
CerG1(d16:1/22:1)+H	1.06078	0.906218						PC(34:2p)+H	0.627731	0.366824					DG(20:1/22:5)+NH4	0.352373	0.0135349						TG(18:1/20:5/22:6)+NH4	0.321235	0.161055							TG(20:5/18:2/22:6)+Na	1.19494	0.599546						TG(18:1/20:5/22:6)+NH4	0.388531	0.16936
SM(d38:3)+H	1.28482	0.279138						DG(22:0/22:6)+NH4	0.640632	0.459953					LPE(17:0)+H	2.09099	0.00170342						TG(16:0/22:6/22:6)+NH4	0.285893	0.11596							PE(16:0p/18:2)+H	1.03261	0.747822						TG(16:0/22:6/22:6)+NH4	0.314943	0.10042
PC(20:2/14:1)+H	0.736432	0.368208						PC(33:2)+H	0.775005	0.660024					DG(20:0/22:6)+NH4	0.547762	0.050269						TG(60:11)+NH4	0.359435	0.0473246							TG(18:1/20:4/22:5)+NH4	1.54188	0.328829						TG(60:11)+NH4	0.512957	0.0821
PC(34:3)+H	0.49915	0.284735						PE(18:0/18:2)+H	1.05951	0.887355					PE(16:0/18:2)+H	1.20228	0.249458						TG(18:1/20:4/22:6)+NH4	0.303272	0.0529915							TG(18:1/17:1/24:1)+NH4	1.42805	0.46127						TG(18:1/20:4/22:6)+NH4	0.459798	0.08909
PC(34:3)+H	0.469279	0.272053						PC(34:2e)+H	0.552554	0.326519					PE(18:0p/17:1)+H	1.05498	0.865001						TG(18:0/20:5/22:6)+NH4	0.321689	0.0475983							TG(18:1/18:2/23:0)+NH4	1.18921	0.745504						TG(18:0/20:5/22:6)+NH4	0.594871	0.10068
PE(18:2p/20:0)+H	0.559907	0.34637						SM(d37:1)+H	0.605377	0.296375					PC(32:1p)+H	0.835832	0.469149						TG(20:5/18:2/22:6)+Na	0.568715	0.0534157							TG(20:1/18:2/22:6)+NH4	1.22685	0.74099						TG(20:5/18:2/22:6)+Na	0.822881	0.11148
CerG1(d16:1/22:0)+H	0.756631	0.549832						PE(18:2p/20:5)+H	0.396241	0.214755					SM(d35:1)+H	1.04593	0.472146						PE(16:0p/18:2)+H	1.03223	0.751961							TG(20:2/18:2/22:5)+NH4	1.44847	0.371162						PE(16:0p/18:2)+H	0.970289	0.59303
PC(20:1/14:1)+H	0.805231	0.687435						PC(19:0/14:1)+H	1.05326	0.83136					PE(17:1/17:0)+H	0.974419	0.939479						TG(18:1/20:4/22:5)+NH4	0.405322	0.0653107							TG(20:2/18:2/22:5)+NH4	2.03604	0.451214						TG(18:1/20:4/22:5)+NH4	0.531108	0.13901
PC(20:1/14:1)+H	1.15216	0.564459						PC(33:1)+H	0.755893	0.304685					PC(32:1e)+H	1.39706	0.0906943						TG(18:1/17:1/24:1)+NH4	0.337944	0.13702							TG(25:0/16:0/18:2)+NH4	1.00446	0.99315						TG(18:1/17:1/24:1)+NH4	0.355276	0.13878
LPE(18:1p)+Na	0.610117	0.271536						CerG1(d16:1+hO)+NH4	0.776374	0.140504					PC(32:1e)+H	1.01183	0.96963						TG(18:1/18:2/23:0)+NH4	0.327472	0.133092							TG(20:1/18:1/22:6)+NH4	1.21073	0.723809						TG(18:1/18:2/23:0)+NH4	0.375808	0.1459
PE(18:1p/20:0)+H	0.586636	0.317849						PC(34:1e)+H	0.537081	0.280894					PC(32:1e)+H	1.43984	0.233771						TG(20:1/18:2/22:6)+NH4	0.400505	0.233371							TG(20:1/18:2/22:5)+NH4	1.52309	0.369543						TG(20:1/18:2/22:6)+NH4	0.491469	0.26879
SM(d38:1)+H	0.874459	0.733657						PE(18:2p/20:4)+H	1.34856	0.259054					PC(31:0)+H	1.61757	0.0505224						TG(20:2/18:2/22:5)+NH4	0.500521	0.0586117							TG(20:2/20:2/20:4)+NH4	1.50459	0.345317						TG(20:2/18:2/22:5)+NH4	0.711268	0.15162
PE(18:3/20:5)+H	0.450228	0.187985						PE(16:0p/22:6)+H	1.1066	0.657956					LPC(14:0)+H	2.19356	0.0174925						TG(20:2/18:2/22:5)+NH4	0.417625	0.0901572							PE(18:0p/16:1)+H	0.974282	0.719808						TG(20:2/18:2/22:5)+NH4	0.603159	0.16192
PC(20:0/14:1)+H	0.703422	0.366374						PC(33:0)+H	0.47744	0.204824					PE(34:0)+H	0.847516	0.652475						TG(25:0/16:0/18:2)+NH4	0.39415	0.167072							TG(25:0/16:0/18:1)+NH4	1.05202	0.923608						TG(25:0/16:0/18:2)+NH4	0.391248	0.14684
PE(17:1/20:0)+H	0.756786	0.582146						PC(33:0)+H	1.00838	0.973771					PC(32:0e)+H	1.17303	0.700243						TG(20:1/18:1/22:6)+NH4	0.463024	0.17538							TG(20:0/18:1/22:6)+NH4	1.07836	0.912775						TG(20:1/18:1/22:6)+NH4	0.474678	0.13433
PC(20:0/14:1)+H	0.732335	0.454683						PE(36:0)+H	0.797295	0.582842					DG(24:1/18:2)+NH4	1.02246	0.957424						TG(20:1/18:2/22:5)+NH4	0.579507	0.330174							TG(60:7)+NH4	1.47135	0.442351						TG(20:1/18:2/22:5)+NH4	0.889156	0.76983
PE(18:0p/20:0)+H	0.633895	0.409131						PC(32:3)+Na	0.309951	0.25339					PE(16:0p/20:5)+H	0.989475	0.94415						TG(20:2/20:2/20:4)+NH4	0.508281	0.276341							TG(20:1/18:1/22:5)+NH4	1.48598	0.462757						TG(20:2/20:2/20:4)+NH4	0.628076	0.38038
TG(8:0/18:2/18:2)+NH4	0.513835	0.405554						PE(16:0p/22:5)+H	1.00084	0.99869					PE(18:2p/18:2)+H	0.785331	0.0820619						PE(18:0p/16:1)+H	1.0289	0.651246							TG(22:6/17:1/22:6)+NH4	0.919837	0.904483						PE(18:0p/16:1)+H	1.00102	0.98959
PE(18:2/18:2)+Na	0.385237	0.173888						PE(18:0p/20:5)+H	0.579171	0.319727					PE(34:2e)+Na	0.791633	0.0171408						TG(25:0/16:0/18:1)+NH4	0.424024	0.178415							TG(60:6)+NH4	1.36413	0.458568						TG(25:0/16:0/18:1)+NH4	0.409483	0.14241
PC(14:0p/22:6)+H	0.706651	0.486079						PC(16:1/16:1)+Na	0.470311	0.102169					PE(16:0p/20:4)+H	1.01444	0.962681						TG(20:0/18:1/22:6)+NH4	0.324259	0.129491							TG(16:0/20:5/24:1)+NH4	1.87277	0.498482						TG(20:0/18:1/22:6)+NH4	0.403577	0.14503
LPE(18:0p)+Na	0.305957	0.19123						LPE(18:0)+H	0.688381	0.12229					SM(d34:1)+Na	0.678393	0.0244799						TG(60:7)+NH4	0.766576	0.656823							TG(17:0/22:6/22:6)+NH4	0.876996	0.862486						TG(60:7)+NH4	0.900488	0.81789
PC(36:6p)+H	0.429975	0.189166						So(d17:1)+H	0.744113	0.180797					PE(18:1p/18:2)+H	0.747265	0.206362						TG(20:1/18:1/22:5)+NH4	0.379741	0.0972556							TG(24:1/18:2/18:2)+NH4	1.31116	0.654691						TG(20:1/18:1/22:5)+NH4	0.746361	0.38773
PC(34:0)+H	0.652283	0.281711						PC(34:5)+H	0.277013	0.148258					PC(18:2/14:1)+H	1.08011	0.589739						TG(22:6/17:1/22:6)+NH4	0.2576	0.0641731							TG(16:0/20:5/24:0)+NH4	1.12447	0.866186						TG(22:6/17:1/22:6)+NH4	0.346523	0.06971
TG(16:1/10:0/18:2)+NH4	0.544645	0.23688						PC(34:5)+H	0.35104	0.170273					LPE(18:3)+H	1.15496	0.45492						TG(60:6)+NH4	0.421736	0.15555							PE(16:0p/18:1)+H	1.01353	0.922161						TG(60:6)+NH4	0.428496	0.14938
PC(35:6)+H	1.20494	0.426435						PE(17:1/20:4)+H	0.836945	0.685947					PE(18:1p/18:1)+H	0.738253	0.196233						TG(16:0/20:5/24:1)+NH4	0.274527	0.114724							TG(24:1/18:2/18:2)+NH4	1.96193	0.154204						TG(16:0/20:5/24:1)+NH4	0.542682	0.35183
PC(35:6)+H	0.903184	0.804271						PE(36:2e)+Na	1.05481	0.806317					PC(32:2)+H	1.89087	0.189119						TG(17:0/22:6/22:6)+NH4	0.293447	0.104156							TG(18:1/18:2/24:1)+NH4	1.15257	0.83315						TG(17:0/22:6/22:6)+NH4	0.32254	0.09334
PE(18:0/18:3)+Na	0.961546	0.870074						PE(18:0p/20:4)+H	1.32805	0.353903					PC(18:1/14:1)+H	1.34379	0.452965						TG(24:1/18:2/18:2)+NH4	0.371087	0.16197							TG(18:1/18:1/24:1)+NH4	1.01948	0.973549						TG(24:1/18:2/18:2)+NH4	0.464373	0.19618
PC(36:5p)+H	0.498648	0.222068						SM(d38:4)+H	0.861752	0.643481					DG(22:6/22:6)+NH4	0.594097	0.0649813						TG(16:0/20:5/24:0)+NH4	0.347209	0.139148							TG(20:5/20:5/22:6)+NH4	0.776571	0.69176						TG(16:0/20:5/24:0)+NH4	0.382042	0.12064
TG(16:1/12:0/16:1)+NH4	1.06788	0.892339						PC(18:4/16:0)+H	0.932637	0.545273					PE(18:0p/18:1)+H	0.592333	0.0477964						PE(16:0p/18:1)+H	0.947864	0.668887							TG(16:0/20:1/24:1)+NH4	0.95517	0.931337						PE(16:0p/18:1)+H	1.01628	0.7737
PE(18:0/18:2)+Na	1.14114	0.573051						PC(34:4)+H	0.353946	0.241932					SM(d36:1)+H	0.923112	0.763364						TG(24:1/18:2/18:2)+NH4	0.623754	0.148672							TG(18:1/18:1/24:0)+NH4	1.15749	0.759945						TG(24:1/18:2/18:2)+NH4	0.733969	0.2761
PE(18:0/20:5)+H	0.768323	0.559163						PC(34:4)+H	0.347002	0.150714					PC(32:1)+H	1.02043	0.941043						TG(18:1/18:2/24:1)+NH4	0.386376	0.17237							TG(18:3/22:6/22:6)+NH4	0.896803	0.844189						TG(18:1/18:2/24:1)+NH4	0.35275	0.11929
LPC(16:1)+H	0.378327	0.114821						PE(17:1/18:0)+Na	0.871016	0.691344					PC(32:1)+H	0.362297	0.000272727						TG(18:1/18:1/24:1)+NH4	0.319356	0.138096							TG(18:2/21:0/22:6)+NH4	1.31623	0.646927						TG(18:1/18:1/24:1)+NH4	0.337437	0.13385
PC(35:5)+H	0.849992	0.65552						LPC(16:0e)+H	0.459936	0.0917227					PE(17:1/18:0)+H	0.97899	0.945649						TG(20:5/20:5/22:6)+NH4	0.379172	0.100596							TG(26:0/16:0/18:1)+NH4	0.937991	0.89981						TG(20:5/20:5/22:6)+NH4	0.431614	0.07462
PC(16:1p/18:0)+Na	0.907141	0.784607						PE(18:0e/18:1)+Na	0.61816	0.289458					PE(16:0p/20:0)+H	1.08565	0.489598						TG(16:0/20:1/24:1)+NH4	0.359374	0.1477							TG(18:2/22:6/22:6)+NH4	0.83813	0.805769						TG(16:0/20:1/24:1)+NH4	0.352303	0.12706
PC(36:4p)+H	0.796028	0.512804						CerG1(d16:1/22:1)+H	1.06078	0.906218					LPE(16:0)+Na	1.05575	0.845192						TG(18:1/18:1/24:0)+NH4	0.428173	0.219187							SM(d34:1)+H	0.947578	0.859138						TG(18:1/18:1/24:0)+NH4	0.36551	0.18056
TG(16:1/14:0/14:0)+NH4	1.04817	0.821709						SM(d38:3)+H	1.28482	0.279138					SM(d36:0)+H	0.584201	0.248142						TG(18:3/22:6/22:6)+NH4	0.338849	0.112698							TG(22:5/18:2/22:6)+NH4	0.767991	0.751703						TG(18:3/22:6/22:6)+NH4	0.371829	0.11117
PE(18:0/20:4)+H	0.648504	0.300549						PC(20:2/14:1)+H	0.736432	0.368208					PC(32:0)+H	1.23385	0.497092						TG(18:2/21:0/22:6)+NH4	0.316497	0.145406							TG(16:0/22:6/23:0)+NH4	1.37131	0.660258						TG(18:2/21:0/22:6)+NH4	0.554615	0.3005
PC(36:4e)+H	0.685316	0.361986						PC(34:3)+H	0.49915	0.284735					TG(6:0/18:1/18:2)+NH4	0.28985	0.00288084						TG(26:0/16:0/18:1)+NH4	0.408753	0.171036							TG(18:3/22:6/22:6)+Na	1.41625	0.371549						TG(26:0/16:0/18:1)+NH4	0.395451	0.1393
PC(16:0p/18:0)+Na	0.838212	0.694238						PC(34:3)+H	0.469279	0.272053					PE(14:0/22:6)+H	1.89291	0.123413						TG(18:2/22:6/22:6)+NH4	0.259061	0.0677657							TG(62:12)+NH4	1.04955	0.913465						TG(18:2/22:6/22:6)+NH4	0.320001	0.06248
PC(36:4e)+H	0.617524	0.339594						PE(18:2p/20:0)+H	0.559907	0.34637					PC(34:6e)+H	1.24041	0.633121						SM(d34:1)+H	0.808928	0.341581							TG(18:1/22:5/22:6)+NH4	0.908234	0.908454						SM(d34:1)+H	1.00248	0.97848
CerG1(d16:1/23:1)+H	0.910977	0.872598						CerG1(d16:1/22:0)+H	0.756631	0.549832					TG(6:0/18:2/18:2)+Na	0.269345	0.0144612						TG(22:5/18:2/22:6)+NH4	0.306816	0.129079							TG(18:0/22:6/22:6)+NH4	0.897425	0.887714						TG(22:5/18:2/22:6)+NH4	0.328317	0.10085
TG(16:0/14:0/14:0)+NH4	1.36566	0.36277						PC(20:1/14:1)+H	0.805231	0.687435					PE(16:0/18:2)+Na	1.4026	0.457841						TG(16:0/22:6/23:0)+NH4	0.328852	0.133962							TG(18:0/22:5/22:6)+NH4	1.2985	0.661808						TG(16:0/22:6/23:0)+NH4	0.394057	0.13839
LPC(16:0)+H	0.459694	0.165391						PC(20:1/14:1)+H	1.15216	0.564459					PE(34:2)+Na	1.32418	0.237158						TG(18:3/22:6/22:6)+Na	0.33092	0.0565492							TG(22:1/18:2/22:6)+NH4	1.12398	0.868227						TG(18:3/22:6/22:6)+Na	0.590915	0.16984
CerG1(d38:3)+NH4	1.25236	0.35081						LPE(18:1p)+Na	0.610117	0.271536					PC(34:4p)+H	1.13161	0.542116						TG(62:12)+NH4	0.476472	0.206536							TG(18:1/22:1/22:6)+NH4	0.840494	0.812875						TG(62:12)+NH4	0.610303	0.31261
PE(38:6p)+Na	1.10132	0.522521						PE(18:1p/20:0)+H	0.586636	0.317849					PE(35:1p)+Na	1.36633	0.326386						TG(18:1/22:5/22:6)+NH4	0.377505	0.177191							TG(16:0/22:6/24:1)+NH4	0.930882	0.917532						TG(18:1/22:5/22:6)+NH4	0.355547	0.10916
PE(18:0/18:0)+Na	0.987379	0.950708						SM(d38:1)+H	0.874459	0.733657					LPE(18:2)+H	1.49652	0.0277869						TG(18:0/22:6/22:6)+NH4	0.263394	0.0642116							PC(30:1)+H	0.868134	0.0409846						TG(18:0/22:6/22:6)+NH4	0.307398	0.05234
PC(35:3)+H	0.946981	0.871022						PE(18:3/20:5)+H	0.450228	0.187985					TG(44:8e)+NH4	0.696232	0.488635						TG(18:0/22:5/22:6)+NH4	0.344805	0.106802							TG(18:1/20:5/24:1)+NH4	1.20453	0.772204						TG(18:0/22:5/22:6)+NH4	0.536299	0.18164
PC(35:3)+H	0.886519	0.752215						PC(20:0/14:1)+H	0.703422	0.366374					TG(16:1/12:0/14:0)+NH4	0.211365	0.000114658						TG(22:1/18:2/22:6)+NH4	0.335117	0.189028							TG(18:1/22:0/22:5)+NH4	1.0271	0.959519						TG(22:1/18:2/22:6)+NH4	0.408367	0.20591
PC(36:2p)+H	0.544009	0.319009						PE(17:1/20:0)+H	0.756786	0.582146					CerG1(d36:4)+NH4	0.275464	0.00794159						TG(18:1/22:1/22:6)+NH4	0.292808	0.20096							TG(18:0/20:5/24:1)+NH4	1.05328	0.929839						TG(18:1/22:1/22:6)+NH4	0.277377	0.17765
CerG1(d18:1/21:0)+H	0.659729	0.563961						PC(20:0/14:1)+H	0.732335	0.454683					PC(33:4)+H	0.800135	0.657682						TG(16:0/22:6/24:1)+NH4	0.290545	0.125097							TG(18:0/20:5/24:0)+NH4	0.83001	0.785915						TG(16:0/22:6/24:1)+NH4	0.319925	0.11651
SM(d39:2)+H	0.737074	0.428072						PE(18:0p/20:0)+H	0.633895	0.409131					PC(33:4)+H	1.1278	0.518926						PC(30:1)+H	1.40687	0.00628794							TG(26:1/18:1/18:2)+NH4	0.965002	0.951406						PC(30:1)+H	0.965391	0.77492
PE(18:2p/22:6)+H	0.740419	0.543175						TG(8:0/18:2/18:2)+NH4	0.513835	0.405554					DG(22:1/22:6)+NH4	0.53656	0.116435						TG(18:1/20:5/24:1)+NH4	0.38625	0.187356							TG(18:1/22:1/22:1)+NH4	1.1378	0.80097						TG(18:1/20:5/24:1)+NH4	0.490766	0.22168
PC(35:2)+H	0.501537	0.286557						PE(18:2/18:2)+Na	0.385237	0.173888					TG(16:0/12:0/14:0)+NH4	0.245581	0.00424236						TG(18:1/22:0/22:5)+NH4	0.302853	0.111437							TG(18:2/22:6/23:0)+NH4	1.36848	0.564796						TG(18:1/22:0/22:5)+NH4	0.340215	0.11237
LPE(19:0)+H	0.597759	0.147162						PC(14:0p/22:6)+H	0.706651	0.486079					SM(d37:3)+H	0.857274	0.145163						TG(18:0/20:5/24:1)+NH4	0.254911	0.102204							TG(18:1/22:6/23:0)+NH4	1.04248	0.952042						TG(18:0/20:5/24:1)+NH4	0.49301	0.20368
PC(36:2e)+H	0.789475	0.654149						LPE(18:0p)+Na	0.305957	0.19123					CerG1(d36:3)+NH4	0.337505	0.042374						TG(18:0/20:5/24:0)+NH4	0.467386	0.251949							TG(24:1/18:2/22:6)+NH4	0.914453	0.898268						TG(18:0/20:5/24:0)+NH4	0.370841	0.11931
SM(d39:1)+H	0.932972	0.861093						PC(36:6p)+H	0.429975	0.189166					PE(18:0/18:3)+H	1.0599	0.833281						TG(26:1/18:1/18:2)+NH4	0.32757	0.135493							TG(18:1/22:6/24:1)+NH4	0.901312	0.887415						TG(26:1/18:1/18:2)+NH4	0.322441	0.11971
PC(14:0/20:5)+Na	0.216923	0.157512						PC(34:0)+H	0.652283	0.281711					LPE(18:1)+H	1.77689	0.0593654						TG(18:1/22:1/22:1)+NH4	0.362137	0.143778							PE(18:0p/16:0)+H	1.11399	0.351401						TG(18:1/22:1/22:1)+NH4	0.363352	0.12904
PE(18:1p/22:6)+H	0.622534	0.333456						TG(16:1/10:0/18:2)+NH4	0.544645	0.23688					LPC(32:0)+Na	1.00855	0.983732						TG(18:2/22:6/23:0)+NH4	0.370868	0.164797							TG(18:0/22:6/24:1)+NH4	0.932648	0.91495						TG(18:2/22:6/23:0)+NH4	0.51759	0.25849
PC(35:1)+H	0.706584	0.428068						PC(35:6)+H	1.20494	0.426435					PC(34:2p)+H	1.1431	0.560965						TG(18:1/22:6/23:0)+NH4	0.315256	0.125087							TG(22:1/22:6/22:6)+NH4	0.741214	0.736603						TG(18:1/22:6/23:0)+NH4	0.365313	0.1268
PC(35:1)+H	1.10688	0.72541						PC(35:6)+H	0.903184	0.804271					DG(22:0/22:6)+NH4	0.596707	0.247576						TG(24:1/18:2/22:6)+NH4	0.325383	0.136794							TG(24:1/20:5/22:6)+NH4	0.735526	0.705943						TG(24:1/18:2/22:6)+NH4	0.331072	0.11264
PC(17:1/18:0)+H	0.639603	0.359389						PE(18:0/18:3)+Na	0.961546	0.870074					PC(33:2)+H	1.21006	0.511605						TG(18:1/22:6/24:1)+NH4	0.278437	0.138906							LPE(16:0)-H	0.847868	0.629264						TG(18:1/22:6/24:1)+NH4	0.272651	0.11692
PC(36:1e)+H	0.646433	0.451804						PC(36:5p)+H	0.498648	0.222068					PE(18:0/18:2)+H	0.83404	0.635584						PE(18:0p/16:0)+H	0.917256	0.385342							LPE(18:2)-H	1.08483	0.467901						PE(18:0p/16:0)+H	1.00821	0.79848
PC(36:7)+H	1.05997	0.774921						TG(16:1/12:0/16:1)+NH4	1.06788	0.892339					PC(34:2e)+H	1.20441	0.445503						TG(18:0/22:6/24:1)+NH4	0.293699	0.110335							LPE(18:1)-H	0.997291	0.993959						TG(18:0/22:6/24:1)+NH4	0.339762	0.11179
PC(22:6/14:1)+H	0.823453	0.45099						PE(18:0/18:2)+Na	1.14114	0.573051					SM(d37:1)+H	0.6717	0.267249						TG(22:1/22:6/22:6)+NH4	0.279135	0.137335							LPE(18:0)-H	0.881136	0.423781						TG(22:1/22:6/22:6)+NH4	0.262848	0.10098
LPC(16:0)+H	0.280635	0.05561						PE(18:0/20:5)+H	0.768323	0.559163					PE(18:2p/20:5)+H	1.70793	0.0926877						TG(24:1/20:5/22:6)+NH4	0.396329	0.189693							LPE(22:6)-H	0.880572	0.67542						TG(24:1/20:5/22:6)+NH4	0.309023	0.08901
PC(36:7)+H	0.434287	0.172025						LPC(16:1)+H	0.378327	0.114821					PC(19:0/14:1)+H	0.792287	0.412643						LPE(16:0)-H	1.10853	0.780575							LPC(16:1)+HCOO	0.921034	0.747394						LPE(16:0)-H	1.07993	0.69684
PC(36:7)+H	0.596408	0.332341						PC(35:5)+H	0.849992	0.65552					PC(33:1)+H	1.51615	0.171156						LPE(18:2)-H	1.01975	0.947256							LPC(16:0)+HCOO	0.736437	0.241182						LPE(18:2)-H	1.19403	0.51786
PE(18:1p/22:5)+H	0.811326	0.624112						PC(16:1p/18:0)+Na	0.907141	0.784607					CerG1(d16:1+hO)+NH4	1.27347	0.0609494						LPE(18:1)-H	0.902522	0.787611							PC(30:0)+H	0.939619	0.809092						LPE(18:1)-H	1.14273	0.57881
PC(35:0)+H	0.599439	0.234454						PC(36:4p)+H	0.796028	0.512804					PC(34:1e)+H	1.06549	0.869074						LPE(18:0)-H	0.870333	0.553131							LPC(18:3)+HCOO	1.18804	0.450337						LPE(18:0)-H	0.859306	0.5085
PE(38:0)+H	0.895156	0.729111						TG(16:1/14:0/14:0)+NH4	1.04817	0.821709					PE(18:2p/20:4)+H	0.931151	0.613486						LPE(22:6)-H	0.870192	0.682261							LPC(18:2)+HCOO	1.00711	0.946716						LPE(22:6)-H	0.73046	0.29706
PC(36:6)+H	0.846237	0.546698						PE(18:0/20:4)+H	0.648504	0.300549					PE(16:0p/22:6)+H	0.962833	0.631623						LPC(16:1)+HCOO	1.19423	0.417254							LPC(18:1)+HCOO	0.942809	0.848658						LPC(16:1)+HCOO	0.898991	0.69383
PC(36:6)+H	0.674405	0.392272						PC(36:4e)+H	0.685316	0.361986					PC(33:0)+H	1.44925	0.204232						LPC(16:0)+HCOO	1.03035	0.897524							LPC(18:0)+HCOO	0.701003	0.193824						LPC(16:0)+HCOO	1.07745	0.66807
PC(36:6)+H	0.353506	0.204128						PC(16:0p/18:0)+Na	0.838212	0.694238					PC(33:0)+H	0.987507	0.84501						PC(30:0)+H	1.03719	0.888159							Cer(d18:1/16:0)+HCOO	0.480666	0.277577						PC(30:0)+H	0.913921	0.42883
PC(36:6)+H	0.297219	0.217712						PC(36:4e)+H	0.617524	0.339594					PE(36:0)+H	0.93175	0.84754						LPC(18:3)+HCOO	0.840714	0.559515							LPI(18:0)-H	1.21051	0.694305						LPC(18:3)+HCOO	0.988096	0.96827
PC(34:3)+Na	1.04226	0.939358						CerG1(d16:1/23:1)+H	0.910977	0.872598					PC(32:3)+Na	2.66649	0.102086						LPC(18:2)+HCOO	0.850687	0.385025							Cer(d18:1/18:0)+HCOO	0.912803	0.729352						LPC(18:2)+HCOO	1.00332	0.98383
LPE(20:5)+H	0.528615	0.103167						TG(16:0/14:0/14:0)+NH4	1.36566	0.36277					PE(16:0p/22:5)+H	0.922777	0.802874						LPC(18:1)+HCOO	0.917632	0.845955							LPC(22:6)+HCOO	0.632332	0.257475						LPC(18:1)+HCOO	0.773406	0.58189
PE(18:0p/22:5)+H	0.923535	0.828301						LPC(16:0)+H	0.459694	0.165391					PE(18:0p/20:5)+H	1.08904	0.80286						LPC(18:0)+HCOO	0.988657	0.955906							Cer(d18:1/24:1)-H	0.93647	0.791056						LPC(18:0)+HCOO	0.756287	0.24681
TG(14:0/13:0/18:2)+NH4	0.982601	0.939915						CerG1(d38:3)+NH4	1.25236	0.35081					PC(16:1/16:1)+Na	1.95127	0.213147						Cer(d18:1/16:0)+HCOO	1.31659	0.592694							Cer(d18:1/24:0)-H	1.02023	0.882974						Cer(d18:1/16:0)+HCOO	1.38734	0.12842
SM(d40:5)+H	1.38152	0.0416743						PE(38:6p)+Na	1.10132	0.522521					LPE(18:0)+H	1.48778	0.105046						LPI(18:0)-H	1.1799	0.487252							CerG1(d34:3)+NH4	1.3716	0.447065						LPI(18:0)-H	1.2402	0.30765
PC(36:5)+H	0.391537	0.217703						PE(18:0/18:0)+Na	0.987379	0.950708					So(d17:1)+H	1.23456	0.192904						Cer(d18:1/18:0)+HCOO	0.968802	0.867014							So(d22:0+pO)+H	0.901174	0.709553						Cer(d18:1/18:0)+HCOO	0.857448	0.42048
PC(36:5)+H	0.455556	0.199827						PC(35:3)+H	0.946981	0.871022					PC(34:5)+H	2.42308	0.119753						LPC(22:6)+HCOO	0.803222	0.569961							Cer(d16:1/24:1)+HCOO	0.906501	0.670541						LPC(22:6)+HCOO	0.835664	0.55108
TG(15:0/14:0/16:1)+NH4	0.888584	0.0977004						PC(35:3)+H	0.886519	0.752215					PC(34:5)+H	2.1176	0.165094						Cer(d18:1/24:1)-H	0.806785	0.142065							Cer(d18:1/22:0)+HCOO	1.02628	0.824683						Cer(d18:1/24:1)-H	1.04514	0.51308
SM(d18:1/22:3)+H	1.03969	0.900017						PC(36:2p)+H	0.544009	0.319009					PE(17:1/20:4)+H	1.25037	0.477195						Cer(d18:1/24:0)-H	0.937909	0.689806							PE(32:1p)-H	0.762999	0.00587084						Cer(d18:1/24:0)-H	0.953633	0.75219
PC(36:4)+H	0.645221	0.264069						CerG1(d18:1/21:0)+H	0.659729	0.563961					PE(36:2e)+Na	0.726601	0.138393						CerG1(d34:3)+NH4	0.650293	0.250698							PE(32:0p)-H	1.05133	0.683274						CerG1(d34:3)+NH4	0.814456	0.42955
PC(36:4)+H	0.776701	0.613409						SM(d39:2)+H	0.737074	0.428072					PE(18:0p/20:4)+H	0.837091	0.678372						So(d22:0+pO)+H	1.07731	0.730501							Cer(d18:1/23:0)+HCOO	0.903121	0.579469						So(d22:0+pO)+H	1.42574	0.2083
PE(38:1e)+Na	0.602824	0.322005						PE(18:2p/22:6)+H	0.740419	0.543175					SM(d38:4)+H	0.815994	0.419854						Cer(d16:1/24:1)+HCOO	0.842841	0.230907							Cer(d17:0+pO/23:0)+HCOO	0.876947	0.587656						Cer(d16:1/24:1)+HCOO	0.926249	0.58867
LPE(18:2)+Na	0.92624	0.868629						PC(35:2)+H	0.501537	0.286557					PC(18:4/16:0)+H	1.0943	0.584283						Cer(d18:1/22:0)+HCOO	0.800645	0.00898157							PE(33:1p)-H	0.927127	0.564749						Cer(d18:1/22:0)+HCOO	0.862484	0.21251
CerG1(d18:1/22:1)+H	0.98483	0.978568						LPE(19:0)+H	0.597759	0.147162					PC(34:4)+H	2.12374	0.0941442						PE(32:1p)-H	1.13839	0.0624997							PE(16:0/16:1)-H	0.910215	0.519027						PE(32:1p)-H	1.17366	0.07545
CerG1(d18:1/22:1)+H	0.93545	0.806114						PC(36:2e)+H	0.789475	0.654149					PC(34:4)+H	1.93536	0.122555						PE(32:0p)-H	0.987272	0.865912							PE(16:0/16:0)-H	0.857091	0.74856						PE(32:0p)-H	0.950804	0.79394
TG(15:0/14:0/16:0)+NH4	0.820585	0.0808658						SM(d39:1)+H	0.932972	0.861093					PE(17:1/18:0)+Na	1.19408	0.480367						Cer(d18:1/23:0)+HCOO	0.910686	0.442418							Cer(d18:1/24:2)+HCOO	0.986307	0.912858						Cer(d18:1/23:0)+HCOO	0.932498	0.66552
SM(d40:3)+H	0.996084	0.985674						PC(14:0/20:5)+Na	0.216923	0.157512					LPC(16:0e)+H	1.8339	0.367609						Cer(d17:0+pO/23:0)+HCOO	0.783976	0.131575							PE(18:1p/17:1)+H	1.13623	0.0192043						Cer(d17:0+pO/23:0)+HCOO	0.9833	0.94088
PE(20:5/20:5)+H	0.46751	0.0434316						PE(18:1p/22:6)+H	0.622534	0.333456					PE(18:0e/18:1)+Na	1.07858	0.750112						PE(33:1p)-H	0.757581	0.0387559							SM(d30:1)+HCOO	0.882318	0.600184						PE(33:1p)-H	0.90756	0.58585
PC(36:6p)+Na	0.648657	0.27732						PC(35:1)+H	0.706584	0.428068					CerG1(d16:1/22:1)+H	0.763942	0.519739						PE(16:0/16:1)-H	1.85231	0.0277329							Cer(d18:1/24:1)+HCOO	0.861403	0.515549						PE(16:0/16:1)-H	1.75988	0.01551
PC(36:3)+H	1.2065	0.460974						PC(35:1)+H	1.10688	0.72541					SM(d38:3)+H	0.708338	0.295552						PE(16:0/16:0)-H	0.867901	0.417171							Cer(d18:1/24:0)+HCOO	0.971917	0.834413						PE(16:0/16:0)-H	1.54117	0.04958
CerG1(d18:1/22:0)+H	0.648271	0.373445						PC(17:1/18:0)+H	0.639603	0.359389					PC(20:2/14:1)+H	1.03853	0.871052						Cer(d18:1/24:2)+HCOO	0.855894	0.170242							PE(34:2p)-H	0.989686	0.895017						Cer(d18:1/24:2)+HCOO	0.873732	0.07253
SM(d40:2)+H	0.931024	0.841703						PC(36:1e)+H	0.646433	0.451804					PC(34:3)+H	1.81587	0.0791297						PE(18:1p/17:1)+H	0.892046	0.179893							PE(34:1p)-H	0.876375	0.394396						PE(18:1p/17:1)+H	0.846746	0.08581
PE(18:3/22:6)+H	0.48765	0.0869099						PC(36:7)+H	1.05997	0.774921					PC(34:3)+H	2.09185	0.0597104						SM(d30:1)+HCOO	1.3043	0.174092							PE(34:1p)-H	0.894629	0.340786						SM(d30:1)+HCOO	1.49915	0.04725
LPE(20:4)+H	0.427326	0.0495015						PC(22:6/14:1)+H	0.823453	0.45099					PE(18:2p/20:0)+H	0.909865	0.783817						Cer(d18:1/24:1)+HCOO	0.834175	0.0905028							PE(34:0p)-H	1.03199	0.845401						Cer(d18:1/24:1)+HCOO	0.954447	0.18661
So(d17:1)+H	0.816643	0.324541						LPC(16:0)+H	0.280635	0.05561					CerG1(d16:1/22:0)+H	1.28213	0.577758						Cer(d18:1/24:0)+HCOO	0.848392	0.141734							SM(d31:1)+HCOO	0.875192	0.500244						Cer(d18:1/24:0)+HCOO	0.941658	0.59261
PC(36:2)+H	1.15883	0.70987						PC(36:7)+H	0.434287	0.172025					PC(20:1/14:1)+H	1.54069	0.528907						PE(34:2p)-H	1.01012	0.861115							PE(35:3p)-H	1.07155	0.733805						PE(34:2p)-H	0.949112	0.33955
PC(36:2)+H	1.06895	0.819767						PC(36:7)+H	0.596408	0.332341					PC(20:1/14:1)+H	0.989337	0.510081						PE(34:1p)-H	1.14969	0.129727							Cer(d17:0+pO/25:1)+HCOO	0.84687	0.488562						PE(34:1p)-H	1.16445	0.47309
CerG1(d16:1/23:0+O)+H	0.705004	0.559303						PE(18:1p/22:5)+H	0.811326	0.624112					LPE(18:1p)+Na	1.24517	0.488564						PE(34:1p)-H	1.2236	0.178102							PC(32:2p)+H	1.12609	0.309323						PE(34:1p)-H	1.01798	0.94315
TG(10:0/18:2/18:3)+NH4	0.563986	0.502475						PC(35:0)+H	0.599439	0.234454					PE(18:1p/20:0)+H	1.07122	0.785224						PE(34:0p)-H	1.03334	0.816111							PE(35:2p)-H	1.07217	0.64912						PE(34:0p)-H	1.05885	0.80511
SM(d40:1)+H	0.952236	0.900411						PE(38:0)+H	0.895156	0.729111					SM(d38:1)+H	1.00107	0.996448						SM(d31:1)+HCOO	1.27427	0.219395							PE(16:0/18:2)-H	1.02736	0.604998						SM(d31:1)+HCOO	1.4834	0.10085
PC(15:0/20:5)+Na	0.600933	0.2843						PC(36:6)+H	0.846237	0.546698					PE(18:3/20:5)+H	1.92933	0.0991534						PE(35:3p)-H	0.560384	0.0143673							PE(35:1p)-H	0.8256	0.371276						PE(35:3p)-H	1.07606	0.5119
PE(18:0/20:5)+Na	0.905275	0.711847						PC(36:6)+H	0.674405	0.392272					PC(20:0/14:1)+H	1.06279	0.803696						Cer(d17:0+pO/25:1)+HCOO	0.900505	0.48677							PE(16:0/18:1)-H	0.887661	0.317225						Cer(d17:0+pO/25:1)+HCOO	0.855103	0.21046
PC(38:7p)+H	0.326038	0.136628						PC(36:6)+H	0.353506	0.204128					PE(17:1/20:0)+H	0.873141	0.776208						PC(32:2p)+H	0.590981	0.1193							PE(14:0p/22:6)-H	0.8317	0.195966						PC(32:2p)+H	0.624647	0.15884
PC(36:1)+H	0.993506	0.983282						PC(36:6)+H	0.297219	0.217712					PC(20:0/14:1)+H	1.28979	0.341231						PE(35:2p)-H	0.682205	0.0405764							PE(18:0/16:0)-H	1.21116	0.2011						PE(35:2p)-H	0.919092	0.68137
TG(10:0/18:2/18:2)+NH4	0.690034	0.630135						PC(34:3)+Na	1.04226	0.939358					PE(18:0p/20:0)+H	0.829019	0.67334						PE(16:0/18:2)-H	1.03777	0.742135							SM(d32:1)+HCOO	0.986679	0.955011						PE(35:1p)-H	0.898114	0.46844
LPE(18:1)+Na	0.835384	0.672346						LPE(20:5)+H	0.528615	0.103167					TG(8:0/18:2/18:2)+NH4	0.291177	0.00351303						PE(35:1p)-H	0.953274	0.63354							PE(16:0p/20:5)-H	0.767123	0.471535						PE(16:0/18:1)-H	1.15623	0.59404
TG(18:4/14:0/14:0)+NH4	0.59724	0.272099						PE(18:0p/22:5)+H	0.923535	0.828301					PE(18:2/18:2)+Na	2.21577	0.112467						PE(16:0/18:1)-H	1.08923	0.600535							Cer(d18:1/26:1)+HCOO	0.965412	0.876754						PE(14:0p/22:6)-H	0.932033	0.47679
PE(18:1/20:3)+Na	1.19621	0.224631						TG(14:0/13:0/18:2)+NH4	0.982601	0.939915					PC(14:0p/22:6)+H	0.899174	0.761047						PE(14:0p/22:6)-H	1.05041	0.657025							PE(16:0p/20:4)-H	0.910156	0.55878						PE(18:0/16:0)-H	1.06411	0.60247
PC(38:6p)+H	0.825405	0.685755						SM(d40:5)+H	1.38152	0.0416743					LPE(18:0p)+Na	2.1777	0.0555441						PE(18:0/16:0)-H	0.861689	0.300843							PC(32:2p)+H	0.798785	0.20197						SM(d32:1)+HCOO	1.09596	0.22459
PC(38:6p)+H	0.868895	0.641378						PC(36:5)+H	0.391537	0.217703					PC(36:6p)+H	1.08982	0.801991						SM(d32:1)+HCOO	0.890843	0.378363							PE(36:4p)-H	1.08062	0.645639						PE(16:0p/20:5)-H	1.20413	0.57205
PC(36:0)+H	0.903826	0.700062						PC(36:5)+H	0.455556	0.199827					PC(34:0)+H	1.05396	0.827143						PE(16:0p/20:5)-H	1.05587	0.883491							Cer(d44:1)+HCOO	1.07198	0.533989						Cer(d18:1/26:1)+HCOO	0.978208	0.62355
TG(16:1/14:1/16:1)+NH4	0.737236	0.389142						TG(15:0/14:0/16:1)+NH4	0.888584	0.0977004					TG(16:1/10:0/18:2)+NH4	0.406678	0.0379472						Cer(d18:1/26:1)+HCOO	0.701155	0.0524204							PE(36:3p)-H	0.985752	0.920559						PE(16:0p/20:4)-H	1.09928	0.05552
CerG1(d40:6)+NH4	0.850138	0.77303						SM(d18:1/22:3)+H	1.03969	0.900017					PC(35:6)+H	0.849337	0.364816						PE(16:0p/20:4)-H	0.680398	0.0178379							PE(17:1/18:2)-H	0.902477	0.795716						PC(32:2p)+H	1.03237	0.85482
PC(37:6)+H	0.3269	0.227896						PC(36:4)+H	0.645221	0.264069					PC(35:6)+H	1.15169	0.593013						PC(32:2p)+H	0.868852	0.389685							PE(36:2p)-H	0.76324	0.320176						PE(36:4p)-H	1.28316	0.02965
PE(20:1/20:5)+H	1.46025	0.531667						PC(36:4)+H	0.776701	0.613409					PE(18:0/18:3)+Na	1.22093	0.168635						PE(36:4p)-H	1.14662	0.492898							Cer(d42:1+hO+O)+HCOO	0.911942	0.687649						Cer(d44:1)+HCOO	1.22443	0.24423
PE(18:0/20:3)+Na	1.00045	0.998936						PE(38:1e)+Na	0.602824	0.322005					PC(36:5p)+H	1.15945	0.56073						Cer(d44:1)+HCOO	1.06045	0.626842							PE(17:0/18:2)-H	1.07363	0.647387						PE(36:3p)-H	0.896847	0.47117
LPE(18:0)+Na	0.877044	0.658522						LPE(18:2)+Na	0.92624	0.868629					TG(16:1/12:0/16:1)+NH4	0.186993	0.000867941						PE(36:3p)-H	0.858807	0.0507699							PE(36:1p)-H	0.757644	0.229264						PE(17:1/18:2)-H	1.04466	0.87329
PC(38:6e)+H	1.00647	0.978959						CerG1(d18:1/22:1)+H	0.98483	0.978568					PE(18:0/18:2)+Na	1.02657	0.897871						PE(17:1/18:2)-H	1.08732	0.824372							PE(17:0/18:1)-H	0.652474	0.0640262						PE(36:2p)-H	0.914573	0.70621
PC(38:6e)+H	0.642733	0.349648						CerG1(d18:1/22:1)+H	0.93545	0.806114					PE(18:0/20:5)+H	1.0587	0.877254						PE(36:2p)-H	1.34051	0.217418							PE(36:1e)-H	0.95422	0.582308						Cer(d42:1+hO+O)+HCOO	0.87336	0.12248
TG(14:0/14:0/18:2)+NH4	0.827449	0.376888						TG(15:0/14:0/16:0)+NH4	0.820585	0.0808658					LPC(16:1)+H	1.9609	0.0476388						Cer(d42:1+hO+O)+HCOO	0.811716	0.144195							PE(34:2)+H	1.02154	0.644277						PE(17:0/18:2)-H	1.00244	0.97434
TG(16:0/12:0/18:2)+NH4	0.837357	0.693884						SM(d40:3)+H	0.996084	0.985674					PC(35:5)+H	1.06449	0.762894						PE(17:0/18:2)-H	1.02759	0.690849							PA(40:5p)-H	1.05564	0.875915						PE(36:1p)-H	0.965514	0.89467
PC(37:5)+H	0.9685	0.92973						PE(20:5/20:5)+H	0.46751	0.0434316					PC(16:1p/18:0)+Na	0.855165	0.394871						PE(36:1p)-H	1.09032	0.643012							SM(d17:1/16:0)+HCOO	0.836891	0.51649						PE(17:0/18:1)-H	0.839779	0.3404
PE(40:5)+H	0.991781	0.972064						PC(36:6p)+Na	0.648657	0.27732					PC(36:4p)+H	0.909048	0.540678						PE(17:0/18:1)-H	0.807243	0.229179							PE(16:0/20:5)-H	0.849612	0.299401						PE(36:1e)-H	0.985511	0.93338
PE(20:0/18:2)+Na	1.00206	0.994489						PC(36:3)+H	1.2065	0.460974					TG(16:1/14:0/14:0)+NH4	0.270569	0.00700278						PE(36:1e)-H	0.998738	0.985323							PC(14:0e/16:0)+HCOO	0.658469	0.00938537						PE(34:2)+H	0.998461	0.95035
PC(38:4p)+H	0.615431	0.411626						CerG1(d18:1/22:0)+H	0.648271	0.373445					PE(18:0/20:4)+H	0.894778	0.809885						PE(34:2)+H	0.950828	0.331695							PE(18:2/18:2)-H	1.13564	0.393668						PA(40:5p)-H	1.91388	0.0315
TG(16:0/14:0/16:1)+NH4	1.1885	0.497813						SM(d40:2)+H	0.931024	0.841703					PC(36:4e)+H	0.635453	0.0805247						PA(40:5p)-H	3.12362	0.0596788							PE(36:3)-H	1.1148	0.511248						SM(d17:1/16:0)+HCOO	1.42879	0.01312
SM(d17:1/24:3)+H	0.834076	0.684663						PE(18:3/22:6)+H	0.48765	0.0869099					PC(16:0p/18:0)+Na	0.943947	0.888187						SM(d17:1/16:0)+HCOO	1.01314	0.955809							PE(18:1/18:2)-H	1.0648	0.683027						PE(16:0/20:5)-H	1.1227	0.41685
LPC(18:2p)+H	0.364578	0.0670621						LPE(20:4)+H	0.427326	0.0495015					PC(36:4e)+H	1.29839	0.0963582						PE(16:0/20:5)-H	1.24962	0.173568							PE(37:2p)-H	1.08575	0.74914						PC(14:0e/16:0)+HCOO	1.28555	0.07027
Co(Q9)+H	0.999018	0.997436						So(d17:1)+H	0.816643	0.324541					CerG1(d16:1/23:1)+H	1.03393	0.951875						PC(14:0e/16:0)+HCOO	1.20651	0.166738							PE(18:0/18:2)-H	0.964881	0.632804						PE(36:3)-H	1.46948	0.02024
CerG1(d40:4)+NH4	1.03845	0.801256						PC(36:2)+H	1.15883	0.70987					TG(16:0/14:0/14:0)+NH4	0.26461	0.0147178						PE(18:2/18:2)-H	1.21103	0.24696							PE(36:2)-H	0.819526	0.203501						PE(18:1/18:2)-H	1.37927	0.15032
PC(37:4)+H	0.550612	0.266028						PC(36:2)+H	1.06895	0.819767					LPC(16:0)+H	1.737	0.0905846						PE(36:3)-H	1.2524	0.238731							PC(32:1p)+H	1.07073	0.773264						PE(37:2p)-H	1.03493	0.70132
PE(20:0/20:4)+H	1.05339	0.856427						CerG1(d16:1/23:0+O)+H	0.705004	0.559303					CerG1(d38:3)+NH4	0.745975	0.277169						PE(18:1/18:2)-H	1.06908	0.772014							PE(37:1p)-H	0.56813	0.0108704						PE(18:0/18:2)-H	0.887171	0.41109
CerG1(d18:1/23:1)+H	0.685563	0.494832						TG(10:0/18:2/18:3)+NH4	0.563986	0.502475					PE(38:6p)+Na	0.900045	0.464041						PE(37:2p)-H	0.887856	0.459155							PE(18:0/18:1)-H	0.934929	0.467883						PE(36:2)-H	1.3539	0.02411
TG(16:0/14:0/16:0)+NH4	1.2796	0.210021						SM(d40:1)+H	0.952236	0.900411					PE(18:0/18:0)+Na	0.533837	0.0580648						PE(18:0/18:2)-H	0.971764	0.355138							PE(36:1)-H	1.01061	0.900682						PC(32:1p)+H	0.925713	0.35094
SM(d41:3)+H	1.16904	0.636741						PC(15:0/20:5)+Na	0.600933	0.2843					PC(35:3)+H	0.993223	0.984338						PE(36:2)-H	1.11168	0.475734							PG(16:0/18:2)-H	1.14959	0.636991						PE(37:1p)-H	0.752111	0.34229
SM(d41:3)+H	0.962308	0.909257						PE(18:0/20:5)+Na	0.905275	0.711847					PC(35:3)+H	1.20497	0.436139						PC(32:1p)+H	0.769408	0.271914							PE(16:0p/22:6)-H	1.01295	0.918569						PE(18:0/18:1)-H	0.964221	0.81289
PC(36:7)+Na	0.333582	0.0459061						PC(38:7p)+H	0.326038	0.136628					PC(36:2p)+H	1.28118	0.373225						PE(37:1p)-H	1.12079	0.580322							PE(38:6p)-H	0.739678	0.400057						PE(36:1)-H	0.997443	0.97376
PE(40:6p)+Na	0.851671	0.507681						PC(36:1)+H	0.993506	0.983282					CerG1(d18:1/21:0)+H	1.85672	0.320301						PE(18:0/18:1)-H	1.04427	0.511417							PG(16:0/18:1)-H	0.844199	0.573128						PG(16:0/18:2)-H	0.909594	0.65081
LPE(20:2)+H	0.747836	0.269827						TG(10:0/18:2/18:2)+NH4	0.690034	0.630135					SM(d39:2)+H	1.18364	0.705737						PE(36:1)-H	0.924004	0.140494							SM(d18:1/16:0)+HCOO	0.903612	0.668992						PE(16:0p/22:6)-H	1.41874	0.08852
PE(38:0)+Na	0.862056	0.588658						LPE(18:1)+Na	0.835384	0.672346					PE(18:2p/22:6)+H	1.00098	0.996825						PG(16:0/18:2)-H	0.773891	0.29325							PS(33:0)-H	0.817767	0.0983329						PE(38:6p)-H	0.990134	0.97906
PC(37:3)+H	0.637393	0.313177						TG(18:4/14:0/14:0)+NH4	0.59724	0.272099					PC(35:2)+H	1.40994	0.311219						PE(16:0p/22:6)-H	0.807574	0.173255							PE(16:0p/22:5)-H	0.880209	0.320277						PG(16:0/18:1)-H	1.04125	0.90992
PC(37:3)+H	0.830157	0.721697						PE(18:1/20:3)+Na	1.19621	0.224631					LPE(19:0)+H	2.3429	0.146619						PG(16:0/18:1)-H	0.756181	0.530141							PE(18:0p/17:1)+H	0.986744	0.813466						SM(d18:1/16:0)+HCOO	1.09076	0.25732
CerG1(d16:0+pO/24:2)+H	0.781149	0.599705						PC(38:6p)+H	0.825405	0.685755					PC(36:2e)+H	1.10022	0.845142						SM(d18:1/16:0)+HCOO	0.835407	0.33043							PE(38:5p)-H	1.06438	0.702461						PS(33:0)-H	1.44652	0.22095
CerG1(d18:1/23:0)+H	0.943701	0.84974						PC(38:6p)+H	0.868895	0.641378					SM(d39:1)+H	1.10849	0.684463						PS(33:0)-H	2.34018	0.00961929							PC(16:0/14:0)+HCOO	0.89622	0.52137						PE(16:0p/22:5)-H	1.09147	0.68314
SM(d41:2)+H	0.861628	0.710452						PC(36:0)+H	0.903826	0.700062					PC(14:0/20:5)+Na	3.73372	0.0980021						PE(16:0p/22:5)-H	0.864289	0.300538							PE(38:4p)-H	1.04319	0.537802						PE(18:0p/17:1)+H	1.04484	0.42285
PC(36:6)+Na	0.441043	0.234486						TG(16:1/14:1/16:1)+NH4	0.737236	0.389142					PE(18:1p/22:6)+H	1.03119	0.921543						PE(18:0p/17:1)+H	0.960091	0.584057							PE(38:4p)-H	0.909429	0.676543						PE(38:5p)-H	1.27878	0.18696
PC(38:9)+H	0.23829	0.170732						CerG1(d40:6)+NH4	0.850138	0.77303					PC(35:1)+H	1.04498	0.896321						PE(38:5p)-H	0.74128	0.153546							PE(38:5e)-H	1.22362	0.295905						PC(16:0/14:0)+HCOO	1.3174	0.04019
PE(39:6)+Na	0.800496	0.476059						PC(37:6)+H	0.3269	0.227896					PC(35:1)+H	0.962328	0.468933						PC(16:0/14:0)+HCOO	1.16093	0.426136							PE(38:3p)-H	0.861119	0.512467						PE(38:4p)-H	0.928628	0.3371
PC(37:2)+H	0.892841	0.81149						PE(20:1/20:5)+H	1.46025	0.531667					PC(17:1/18:0)+H	0.998169	0.995267						PE(38:4p)-H	0.926583	0.272244							PE(19:1/18:2)-H	1.10358	0.533404						PE(38:4p)-H	0.857082	0.31861
LPC(18:1p)+H	0.384289	0.0816964						PE(18:0/20:3)+Na	1.00045	0.998936					PC(36:1e)+H	0.865836	0.795848						PE(38:4p)-H	0.783242	0.0357121							PE(19:1/18:2)-H	1.20594	0.708438						PE(38:5e)-H	1.6556	0.00036
CerG1(d18:1/22:0+O)+H	0.718396	0.60278						LPE(18:0)+Na	0.877044	0.658522					PC(36:7)+H	1.01534	0.920873						PE(38:5e)-H	1.32756	0.250626							PE(38:2p)-H	0.949574	0.769645						PE(38:3p)-H	0.661916	0.05068
SM(d41:1)+H	0.881788	0.774746						PC(38:6e)+H	1.00647	0.978959					PC(22:6/14:1)+H	1.06194	0.733117						PE(38:3p)-H	0.67284	0.068037							PE(19:0/18:2)-H	0.916717	0.400103						PE(19:1/18:2)-H	0.744999	0.19244
PC(36:5)+Na	0.520981	0.120297						PC(38:6e)+H	0.642733	0.349648					LPC(16:0)+H	4.23408	0.108317						PE(19:1/18:2)-H	0.806624	0.380049							PE(18:0p/17:1)+H	0.938312	0.728776						PE(19:1/18:2)-H	0.769125	0.35542
PC(38:8)+H	0.351551	0.149245						TG(14:0/14:0/18:2)+NH4	0.827449	0.376888					PC(36:7)+H	2.08332	0.0405236						PE(19:1/18:2)-H	0.696052	0.256353							PE(38:1p)-H	0.938588	0.651659						PE(38:2p)-H	0.971831	0.9047
PC(37:1)+H	0.581505	0.330689						TG(16:0/12:0/18:2)+NH4	0.837357	0.693884					PC(36:7)+H	1.96172	0.151071						PE(38:2p)-H	0.986736	0.932815							PE(38:1p)-H	0.851149	0.224213						PE(19:0/18:2)-H	0.872332	0.33414
PC(37:1)+H	0.911178	0.772866						PC(37:5)+H	0.9685	0.92973					PE(18:1p/22:5)+H	0.814891	0.561692						PE(19:0/18:2)-H	0.971507	0.741097							PE(18:3/20:5)-H	0.847411	0.488372						PE(18:0p/17:1)+H	1.02746	0.78802
PC(38:7)+H	0.352926	0.195442						PE(40:5)+H	0.991781	0.972064					PC(35:0)+H	1.23276	0.448819						PE(18:0p/17:1)+H	0.904301	0.51307							PS(16:0/18:2)-H	1.02772	0.737791						PE(38:1p)-H	0.929159	0.68941
PC(38:7)+H	0.326027	0.183659						PE(20:0/18:2)+Na	1.00206	0.994489					PE(38:0)+H	0.862276	0.669918						PE(38:1p)-H	0.884058	0.232592							PE(19:0/18:1)-H	0.834795	0.271945						PE(38:1p)-H	0.935679	0.77959
PC(38:7)+H	0.335596	0.161726						PC(38:4p)+H	0.615431	0.411626					PC(36:6)+H	1.31511	0.272634						PE(38:1p)-H	1.08851	0.554878							PE(38:0p)-H	0.828137	0.255914						PE(18:3/20:5)-H	1.43122	0.21662
PC(38:7)+H	0.968434	0.636182						TG(16:0/14:0/16:1)+NH4	1.1885	0.497813					PC(36:6)+H	1.17767	0.528725						PE(18:3/20:5)-H	1.92943	0.000606448							PE(20:5/18:2)-H	1.12151	0.573931						PS(16:0/18:2)-H	0.969366	0.67027
LPC(17:1)+H	0.741735	0.45073						SM(d17:1/24:3)+H	0.834076	0.684663					PC(36:6)+H	2.08604	0.235811						PS(16:0/18:2)-H	0.954522	0.613612							PS(16:0/18:1)-H	0.874648	0.477256						PE(19:0/18:1)-H	0.968501	0.81683
PE(40:0)+H	0.627556	0.399351						LPC(18:2p)+H	0.364578	0.0670621					PC(36:6)+H	2.36998	0.114461						PE(19:0/18:1)-H	0.930316	0.575675							PC(14:0e/18:2)+HCOO	0.676781	0.265598						PE(38:0p)-H	0.936596	0.75506
TG(15:0/14:0/18:3)+NH4	1.37945	0.539506						Co(Q9)+H	0.999018	0.997436					PC(34:3)+Na	1.02857	0.951819						PE(38:0p)-H	1.00344	0.969044							SM(d17:0/18:1)+HCOO	1.23622	0.125914						PE(20:5/18:2)-H	1.51997	0.05603
SM(d42:6)+H	1.83438	0.0792969						CerG1(d40:4)+NH4	1.03845	0.801256					LPE(20:5)+H	1.71507	0.008935						PE(20:5/18:2)-H	1.05532	0.820715							PC(32:1p)+H	1.03472	0.851256						PS(16:0/18:1)-H	1.18865	0.19207
PC(38:6)+H	0.479878	0.232587						PC(37:4)+H	0.550612	0.266028					PE(18:0p/22:5)+H	0.843537	0.533564						PS(16:0/18:1)-H	1.06992	0.69358							PE(18:1/20:5)-H	0.713743	0.26735						PC(14:0e/18:2)+HCOO	0.906966	0.62703
PE(19:0/20:3)+Na	0.766326	0.619355						PE(20:0/20:4)+H	1.05339	0.856427					TG(14:0/13:0/18:2)+NH4	0.418747	0.070214						PC(14:0e/18:2)+HCOO	0.821217	0.477048							PE(18:1/20:5)-H	0.996104	0.974268						SM(d17:0/18:1)+HCOO	1.50913	0.16429
PC(38:6)+H	0.559519	0.172656						CerG1(d18:1/23:1)+H	0.685563	0.494832					SM(d40:5)+H	0.752141	0.317397						SM(d17:0/18:1)+HCOO	0.639437	0.139468							PE(18:0/20:5)-H	0.834303	0.140205						PC(32:1p)+H	1.01608	0.86983
CerG1(d18:1/24:3)+H	0.905967	0.801818						TG(16:0/14:0/16:0)+NH4	1.2796	0.210021					PC(36:5)+H	2.05451	0.108917						PC(32:1p)+H	0.915231	0.635819							PE(16:0/22:5)-H	0.87195	0.382084						PE(18:1/20:5)-H	1.16528	0.42492
TG(15:0/14:0/18:2)+NH4	0.92466	0.583059						SM(d41:3)+H	1.16904	0.636741					PC(36:5)+H	1.64189	0.195907						PE(18:1/20:5)-H	0.903287	0.732991							PC(16:0e/16:0)+HCOO	0.812437	0.128391						PC(14:0e/18:1)+HCOO	1.47651	0.03545
SM(d18:1/24:4)+H	1.10134	0.763463						SM(d41:3)+H	0.962308	0.909257					TG(15:0/14:0/16:1)+NH4	0.5292	0.0213041						PE(18:1/20:5)-H	1.28474	0.102234							PE(18:0/20:4)-H	0.854279	0.350538						PE(18:0/20:5)-H	1.23523	0.3331
LPC(17:1)+H	0.697095	0.16329						PC(36:7)+Na	0.333582	0.0459061					SM(d18:1/22:3)+H	0.994341	0.98227						PC(14:0e/18:1)+HCOO	1.31638	0.115411							PE(38:4)-H	1.01073	0.956705						PE(16:0/22:5)-H	1.21557	0.31068
PC(38:5)+H	1.08792	0.753107						PE(40:6p)+Na	0.851671	0.507681					PC(36:4)+H	0.956454	0.664537						PE(18:0/20:5)-H	0.958971	0.812601							PS(36:3p)-H	0.914623	0.54126						PC(16:0e/16:0)+HCOO	0.869543	0.28462
PE(20:5/21:0)+H	1.03455	0.833864						LPE(20:2)+H	0.747836	0.269827					PC(36:4)+H	1.38696	0.133547						PE(16:0/22:5)-H	1.02923	0.898437							PE(38:3)-H	1.05402	0.793812						PE(18:0/20:4)-H	0.904238	0.67277
PC(38:5)+H	0.928303	0.74612						PE(38:0)+Na	0.862056	0.588658					PE(38:1e)+Na	1.02996	0.937258						PC(16:0e/16:0)+HCOO	0.988927	0.909532							SM(d35:1)+H	1.44121	0.289426						PE(38:4)-H	1.23115	0.03756
PE(20:5/21:0)+H	0.362653	0.411432						PC(37:3)+H	0.637393	0.313177					LPE(18:2)+Na	1.29092	0.395768						PE(18:0/20:4)-H	0.835212	0.25863							PE(38:3)-H	1.09457	0.489393						PS(36:3p)-H	1.13851	0.60057
CerG1(d18:1/24:2)+H	0.883127	0.758341						PC(37:3)+H	0.830157	0.721697					CerG1(d18:1/22:1)+H	0.854913	0.757478						PE(38:4)-H	0.871675	0.360854							PE(18:2p/22:6)-H	0.853928	0.579892						PE(38:3)-H	0.982525	0.90196
TG(16:0/14:0/17:1)+NH4	1.0026	0.979771						CerG1(d16:0+pO/24:2)+H	0.781149	0.599705					CerG1(d18:1/22:1)+H	0.862687	0.669451						PS(36:3p)-H	1.10336	0.367336							PE(20:1/18:1)-H	0.974827	0.913308						SM(d35:1)+H	0.983451	0.8339
TG(16:0/14:0/17:1)+NH4	1.88993	0.139444						CerG1(d18:1/23:0)+H	0.943701	0.84974					TG(15:0/14:0/16:0)+NH4	0.719449	0.108982						PE(38:3)-H	1.03197	0.774717							PE(18:1p/22:6)-H	0.880108	0.506741						PE(38:3)-H	1.11963	0.43158
SM(d18:1/24:3)+H	1.07619	0.830725						SM(d41:2)+H	0.861628	0.710452					SM(d40:3)+H	0.919346	0.820858						SM(d35:1)+H	0.569519	0.0765804							PS(18:0p/18:1)-H	0.89689	0.519291						PE(18:2p/22:6)-H	1.02507	0.75688
PE(18:2/22:6)+Na	0.472234	0.0769191						PC(36:6)+Na	0.441043	0.234486					PE(20:5/20:5)+H	1.7659	0.134156						PE(38:3)-H	0.895536	0.450739							PE(18:0/20:1)-H	0.978073	0.872633						PE(20:1/18:1)-H	0.683955	0.23998
PE(40:8)+Na	0.948263	0.689584						PC(38:9)+H	0.23829	0.170732					PC(36:6p)+Na	0.994011	0.986475						PE(18:2p/22:6)-H	0.732396	0.148181							PE(38:1)-H	1.03871	0.551197						PE(18:1p/22:6)-H	1.11968	0.1627
LPC(18:0p)+H	0.458858	0.0599142						PE(39:6)+Na	0.800496	0.476059					PC(36:3)+H	0.987999	0.744654						PE(20:1/18:1)-H	0.623345	0.162255							PS(35:1)-H	1.02544	0.897808						PS(18:0p/18:1)-H	0.919829	0.70648
PC(38:4)+H	1.27607	0.443926						PC(37:2)+H	0.892841	0.81149					CerG1(d18:1/22:0)+H	1.3144	0.39248						PE(18:1p/22:6)-H	0.701812	0.0612853							PE(18:0p/22:6)-H	0.908092	0.32032						PE(18:0/20:1)-H	0.984874	0.94201
PC(38:4)+H	0.727384	0.436091						LPC(18:1p)+H	0.384289	0.0816964					SM(d40:2)+H	0.857099	0.665627						PS(18:0p/18:1)-H	1.07821	0.627898							PE(18:0/20:0)-H	0.825699	0.349767						PE(38:1)-H	0.890647	0.18928
CerG1(d18:1/24:1)+H	0.696069	0.125956						CerG1(d18:1/22:0+O)+H	0.718396	0.60278					PE(18:3/22:6)+H	1.75905	0.0281159						PE(18:0/20:1)-H	0.898542	0.39662							PC(31:1)+H	0.892554	0.531472						PE(18:0p/22:6)-H	0.88137	0.31781
CerG1(d18:1/24:1)+H	0.847288	0.807194						SM(d41:1)+H	0.881788	0.774746					LPE(20:4)+H	1.6617	0.0646741						PE(38:1)-H	0.976293	0.679413							AcCa(16:1)+H	1.14176	0.708941						PE(18:0/20:0)-H	0.790553	0.10952
TG(15:0/16:0/16:0)+NH4	0.80786	0.315545						PC(36:5)+Na	0.520981	0.120297					So(d17:1)+H	1.16933	0.460925						PS(35:1)-H	1.57424	0.100153							PG(18:0/18:1)-H	0.969069	0.834167						PC(31:1)+H	1.02794	0.80838
SM(d42:3)+H	0.890186	0.745845						PC(38:8)+H	0.351551	0.149245					PC(36:2)+H	0.780555	0.47045						PE(18:0p/22:6)-H	0.933908	0.22517							PG(18:0/18:1)-H	1.16045	0.459766						AcCa(16:1)+H	1.44158	0.24599
SM(d42:3)+H	0.834299	0.148643						PC(37:1)+H	0.581505	0.330689					PC(36:2)+H	0.808379	0.474322						PE(18:0/20:0)-H	0.912135	0.0866379							SM(d18:0/18:1)+HCOO	0.907643	0.425786						PG(18:0/18:1)-H	0.8895	0.38123
PE(18:1/22:6)+Na	0.320642	0.0337779						PC(37:1)+H	0.911178	0.772866					CerG1(d16:1/23:0+O)+H	1.40862	0.574197						PC(31:1)+H	1.28705	0.246458							PE(17:0/22:6)-H	0.935998	0.680002						PG(18:0/18:1)-H	1.29893	0.1288
PC(38:3)+H	1.13137	0.597237						PC(38:7)+H	0.352926	0.195442					TG(10:0/18:2/18:3)+NH4	0.279479	0.00144656						AcCa(16:1)+H	0.878647	0.605123							PC(16:0/16:1)+HCOO	0.939204	0.494243						SM(d18:0/18:1)+HCOO	1.05205	0.46965
LPC(18:0p)+H	0.390265	0.0857363						PC(38:7)+H	0.326027	0.183659					SM(d40:1)+H	0.941866	0.810624						PG(18:0/18:1)-H	0.83876	0.260209							PE(18:0p/22:5)-H	0.975969	0.884477						PE(17:0/22:6)-H	1.28316	0.17864
Co(Q9)+NH4	0.745379	0.44729						PC(38:7)+H	0.335596	0.161726					PC(15:0/20:5)+Na	1.61962	0.162101						PG(18:0/18:1)-H	0.736842	0.136274							PE(40:5p)-H	1.04251	0.794901						PC(16:0/16:1)+HCOO	1.20153	0.13056
TG(18:4/12:0/18:2)+NH4	0.889621	0.871093						PC(38:7)+H	0.968434	0.636182					PE(18:0/20:5)+Na	1.18513	0.468774						SM(d18:0/18:1)+HCOO	0.728718	0.011932							PS(36:0e)-H	0.735125	0.0886786						PE(18:0p/22:5)-H	0.833572	0.29998
CerG1(d18:1/24:0)+H	0.782882	0.398483						LPC(17:1)+H	0.741735	0.45073					PC(38:7p)+H	1.26522	0.398962						PE(17:0/22:6)-H	0.736738	0.248874							PC(16:0/16:0)+HCOO	0.996685	0.974703						PE(40:5p)-H	0.902408	0.63132
SM(d18:1/24:1)+H	1.18457	0.356876						PE(40:0)+H	0.627556	0.399351					PC(36:1)+H	0.762418	0.21148						PC(16:0/16:1)+HCOO	1.22881	0.10787							PE(40:4p)-H	1.05279	0.782977						PS(36:0e)-H	1.15598	0.38447
PE(40:6)+Na	1.22716	0.0651721						TG(15:0/14:0/18:3)+NH4	1.37945	0.539506					TG(10:0/18:2/18:2)+NH4	0.2737	0.0334113						PE(18:0p/22:5)-H	0.838152	0.132395							PC(31:1)+H	0.973306	0.523736						PC(16:0/16:0)+HCOO	1.08081	0.35332
PC(40:8p)+H	0.415738	0.263078						SM(d42:6)+H	1.83438	0.0792969					LPE(18:1)+Na	1.22137	0.494478						PE(40:5p)-H	0.786845	0.0289449							PE(19:0/20:4)-H	0.998505	0.987028						PE(40:4p)-H	1.1216	0.63648
PC(38:2)+H	1.07265	0.855359						PC(38:6)+H	0.479878	0.232587					TG(18:4/14:0/14:0)+NH4	0.386886	0.044812						PS(36:0e)-H	0.968819	0.81287							PE(40:3p)-H	0.986569	0.938078						PC(31:1)+H	0.978976	0.66654
CerG1(d18:1/23:0+O)+H	0.654067	0.339097						PE(19:0/20:3)+Na	0.766326	0.619355					PE(18:1/20:3)+Na	0.988902	0.889985						PE(40:4p)-H	0.876833	0.197095							PE(20:5/20:5)-H	0.825279	0.288185						PE(19:0/20:4)-H	0.883667	0.55951
TG(12:0/18:2/18:3)+NH4	0.759289	0.611101						PC(38:6)+H	0.559519	0.172656					PC(38:6p)+H	0.897199	0.71868						PC(31:1)+H	1.02544	0.410333							PS(18:2/18:2)-H	1.14791	0.210379						PE(40:3p)-H	0.961707	0.87423
TG(18:4/14:0/16:1)+NH4	0.727523	0.544125						CerG1(d18:1/24:3)+H	0.905967	0.801818					PC(38:6p)+H	0.924382	0.0730496						PE(19:0/20:4)-H	0.651175	0.0295813							PE(39:3)-H	0.880684	0.188537						PE(20:5/20:5)-H	1.55707	0.08451
LPC(17:0)+H	0.443412	0.0623286						TG(15:0/14:0/18:2)+NH4	0.92466	0.583059					PC(36:0)+H	1.02039	0.961812						PE(40:3p)-H	0.946502	0.701747							PE(40:2p)-H	1.00186	0.992934						PS(18:2/18:2)-H	1.20301	0.01387
So(d18:1)+H	0.585272	0.0904024						SM(d18:1/24:4)+H	1.10134	0.763463					TG(16:1/14:1/16:1)+NH4	0.463341	0.101451						PE(20:5/20:5)-H	1.94803	0.000990971							PE(18:3/22:6)-H	0.841659	0.417137						PE(39:3)-H	0.889015	0.22318
SM(d42:1)+H	0.628683	0.356742						LPC(17:1)+H	0.697095	0.16329					CerG1(d40:6)+NH4	0.294084	0.00317512						PS(18:2/18:2)-H	1.06222	0.438637							PS(36:3)-H	0.968429	0.454696						PE(40:2p)-H	0.990552	0.96894
PE(40:5)+Na	0.923183	0.662371						PC(38:5)+H	1.08792	0.753107					PC(37:6)+H	1.95488	0.163572						PE(39:3)-H	1.06422	0.515475							PE(40:1p)-H	0.931333	0.823832						PE(18:3/22:6)-H	1.26381	0.11521
PE(42:8)+H	1.07804	0.402195						PE(20:5/21:0)+H	1.03455	0.833864					PE(20:1/20:5)+H	3.655	0.272685						PE(40:2p)-H	1.00938	0.955057							SM(d37:3)+HCOO	0.764209	0.0529122						PS(36:3)-H	1.2377	0.46429
PC(40:7p)+H	0.836996	0.627626						PC(38:5)+H	0.928303	0.74612					PE(18:0/20:3)+Na	0.799389	0.464436						PE(18:3/22:6)-H	1.26094	0.0722703							PC(32:1e)+H	0.99765	0.977263						PE(40:1p)-H	0.930523	0.7876
PC(40:7p)+H	0.494847	0.34525						PE(20:5/21:0)+H	0.362653	0.411432					LPE(18:0)+Na	1.18433	0.555907						PS(36:3)-H	1.12026	0.241162							PE(18:2/22:6)-H	1.09497	0.678667						SM(d37:3)+HCOO	1.12574	0.3372
TG(18:4/14:0/16:0)+NH4	0.977495	0.938152						CerG1(d18:1/24:2)+H	0.883127	0.758341					PC(38:6e)+H	0.768369	0.324932						PE(40:1p)-H	0.933991	0.748663							PS(18:0/18:2)-H	0.83541	0.0270371						PC(32:1e)+H	0.983387	0.76561
TG(16:1/14:1/18:2)+NH4	0.670928	0.174814						TG(16:0/14:0/17:1)+NH4	1.0026	0.979771					PC(38:6e)+H	1.06686	0.601613						SM(d37:3)+HCOO	1.08839	0.415172							PC(16:0p/18:2)+HCOO	0.877871	0.51667						PE(18:2/22:6)-H	1.06673	0.38111
TG(18:4/14:0/16:0)+NH4	0.899621	0.499068						TG(16:0/14:0/17:1)+NH4	1.88993	0.139444					TG(16:0/12:0/18:2)+NH4	0.400343	0.0446417						PC(32:1e)+H	1.06437	0.500773							PE(18:1/22:6)-H	0.847218	0.486315						PC(16:0p/18:2)+HCOO	1.07678	0.22838
PC(39:7)+H	0.471497	0.211202						SM(d18:1/24:3)+H	1.07619	0.830725					PC(37:5)+H	0.984196	0.897127						PE(18:2/22:6)-H	0.853371	0.395393							PS(18:0/18:1)-H	0.980194	0.896288						PE(18:1/22:6)-H	1.28324	0.25394
PE(20:1/22:6)+H	1.06442	0.836759						PE(18:2/22:6)+Na	0.472234	0.0769191					PE(40:5)+H	0.704719	0.340668						PC(16:0p/18:2)+HCOO	0.728277	0.0443457							PS(36:1)-H	1.15441	0.348095						PS(18:0/18:1)-H	1.02688	0.68024
LPE(20:0)+H	0.454734	0.109937						PE(40:8)+Na	0.948263	0.689584					PE(20:0/18:2)+Na	0.735042	0.398653						PE(18:1/22:6)-H	0.843309	0.525919							PC(16:0e/18:2)+HCOO	0.98031	0.770965						PS(36:1)-H	1.65948	0.02147
PC(40:6p)+H	0.676122	0.413589						LPC(18:0p)+H	0.458858	0.0599142					PC(38:4p)+H	0.959857	0.893177						PS(18:0/18:1)-H	0.895826	0.206407							PC(16:0p/18:1)+HCOO	0.83962	0.0738848						PC(16:0e/18:2)+HCOO	0.9826	0.8878
PC(40:6p)+H	0.714563	0.489387						PC(38:4)+H	1.27607	0.443926					SM(d17:1/24:3)+H	1.40936	0.204348						PS(36:1)-H	1.36207	0.0938537							PE(18:0/22:6)-H	0.936107	0.354558						PC(16:0p/18:1)+HCOO	0.880844	0.26777
PC(38:0)+H	0.650791	0.37449						PC(38:4)+H	0.727384	0.436091					LPC(18:2p)+H	1.81964	0.166944						PC(16:0p/18:1)+HCOO	1.00701	0.916107							PC(17:1/16:0)+HCOO	0.902488	0.402201						PE(18:0/22:6)-H	0.954504	0.51101
TG(16:1/14:0/18:2)+NH4	0.986461	0.917155						CerG1(d18:1/24:1)+H	0.696069	0.125956					Co(Q9)+H	0.741634	0.395088						PE(18:0/22:6)-H	1.02894	0.498911							PC(31:0)+H	0.51136	0.505467						PC(17:1/16:0)+HCOO	1.43743	0.07351
CerG1(d42:6)+NH4	0.898235	0.582573						CerG1(d18:1/24:1)+H	0.847288	0.807194					CerG1(d40:4)+NH4	0.740085	0.192994						PC(17:1/16:0)+HCOO	0.899286	0.606755							PC(16:0e/18:1)+HCOO	0.885434	0.320144						PC(31:0)+H	0.920825	0.44073
PC(39:6)+H	0.872054	0.670267						TG(15:0/16:0/16:0)+NH4	0.80786	0.315545					PC(37:4)+H	1.03025	0.890524						PC(31:0)+H	2.26201	0.450502							PE(18:0/22:5)-H	0.948038	0.82157						PC(16:0e/18:1)+HCOO	0.945627	0.70689
PC(39:6)+H	0.434026	0.182095						SM(d42:3)+H	0.890186	0.745845					PE(20:0/20:4)+H	0.751389	0.319113						PC(16:0e/18:1)+HCOO	0.979055	0.811341							PS(38:4p)-H	0.980317	0.934554						PE(18:0/22:5)-H	0.891954	0.69601
PC(40:6e)+H	0.578477	0.324842						SM(d42:3)+H	0.834299	0.148643					CerG1(d18:1/23:1)+H	1.31674	0.681586						PE(18:0/22:5)-H	0.835411	0.349149							PE(18:0/22:4)-H	1.01381	0.900345						PS(38:4p)-H	1.01826	0.94381
TG(16:0/14:0/18:2)+NH4	1.13038	0.447745						PE(18:1/22:6)+Na	0.320642	0.0337779					SM(d41:3)+H	0.991053	0.962817						PS(38:4p)-H	1.0952	0.501209							PE(20:0/20:4)-H	0.89132	0.539148						PE(18:0/22:4)-H	1.19286	0.52639
SM(d43:5)+H	0.837952	0.644639						PC(38:3)+H	1.13137	0.597237					SM(d41:3)+H	1.03522	0.937036						PE(18:0/22:4)-H	0.807877	0.0398591							PE(22:1/18:2)-H	0.888466	0.365821						PE(20:0/20:4)-H	0.946513	0.68825
LPE(20:0)+H	0.516774	0.059043						LPC(18:0p)+H	0.390265	0.0857363					PC(36:7)+Na	2.402	0.20357						PE(20:0/20:4)-H	0.876766	0.162172							PS(37:3)-H	0.845249	0.257032						PE(22:1/18:2)-H	0.975065	0.59721
PS(17:0/22:6)+H	0.348504	0.237992						Co(Q9)+NH4	0.745379	0.44729					PE(40:6p)+Na	1.05158	0.833804						PE(22:1/18:2)-H	0.943506	0.398629							PE(22:0/18:2)-H	1.052	0.784105						PS(37:3)-H	1.28771	0.02871
PC(29:1/10:4)+H	0.944029	0.875604						TG(18:4/12:0/18:2)+NH4	0.889621	0.871093					LPE(20:2)+H	1.3475	0.445347						PE(22:0/18:2)-H	1.07632	0.430012							PS(37:2)-H	0.933407	0.723621						PE(22:0/18:2)-H	1.08466	0.69481
PC(39:5)+H	1.30455	0.528781						CerG1(d18:1/24:0)+H	0.782882	0.398483					PE(38:0)+Na	0.951391	0.860695						PS(37:2)-H	1.01085	0.946853							PE(34:0)+H	1.32685	0.107342						PS(37:2)-H	1.04039	0.623
PC(39:5)+H	0.701641	0.493931						SM(d18:1/24:1)+H	1.18457	0.356876					PC(37:3)+H	0.922959	0.845429						PE(34:0)+H	0.801045	0.243077							PC(16:1/18:2)+HCOO	1.02884	0.692521						PE(34:0)+H	1.00598	0.95241
TG(16:0/14:0/18:1)+NH4	0.920777	0.0976056						PE(40:6)+Na	1.22716	0.0651721					PC(37:3)+H	1.04765	0.838667						PC(16:1/18:2)+HCOO	1.13218	0.197145							PE(20:1p/22:6)-H	0.921948	0.367984						PC(16:1/18:2)+HCOO	1.13516	0.11297
SM(d43:4)+H	2.16791	0.10161						PC(40:8p)+H	0.415738	0.263078					CerG1(d16:0+pO/24:2)+H	0.722002	0.324514						PE(20:1p/22:6)-H	0.834351	0.0246017							PE(18:0/22:1)-H	1.02474	0.898122						PE(20:1p/22:6)-H	0.865881	0.15513
SM(d18:1/25:3)+H	0.851012	0.701802						PC(38:2)+H	1.07265	0.855359					CerG1(d18:1/23:0)+H	1.09108	0.644138						PE(18:0/22:1)-H	0.776942	0.0489397							MGDG(38:6)-H	1.01054	0.901887						PE(18:0/22:1)-H	1.1871	0.27975
PC(18:3/20:5)+Na	0.278701	0.196908						CerG1(d18:1/23:0+O)+H	0.654067	0.339097					SM(d41:2)+H	1.06114	0.879369						MGDG(38:6)-H	1.16347	0.116056							PS(37:1)-H	0.895192	0.452212						MGDG(38:6)-H	1.12654	0.09858
PC(38:8)+Na	0.342744	0.176502						TG(12:0/18:2/18:3)+NH4	0.759289	0.611101					PC(36:6)+Na	2.49688	0.117002						PS(37:1)-H	1.07259	0.68123							PE(20:0p/22:6)-H	0.912298	0.551198						PS(37:1)-H	1.27282	0.09482
PC(39:4)+H	0.848676	0.698697						TG(18:4/14:0/16:1)+NH4	0.727523	0.544125					PC(38:9)+H	3.37494	0.0909892						PE(20:0p/22:6)-H	0.942932	0.570239							PS(38:1e)-H	0.77884	0.14427						PE(20:0p/22:6)-H	0.915758	0.57803
LPC(18:0e)+H	0.458465	0.104924						LPC(17:0)+H	0.443412	0.0623286					PE(39:6)+Na	1.12311	0.611915						PS(38:1e)-H	1.06726	0.651675							SM(d20:0/18:1)+HCOO	0.840772	0.0381147						PS(38:1e)-H	0.974035	0.886
CerG1(d18:1/25:1)+H	1.07419	0.902512						So(d18:1)+H	0.585272	0.0904024					PC(37:2)+H	1.07685	0.808428						SM(d20:0/18:1)+HCOO	1.04381	0.633164							PC(16:0/18:1)+HCOO	0.963133	0.371052						SM(d20:0/18:1)+HCOO	0.921876	0.60636
TG(16:0/16:0/16:0)+NH4	1.45955	0.146416						SM(d42:1)+H	0.628683	0.356742					LPC(18:1p)+H	2.08058	0.25426						PC(16:0/18:1)+HCOO	1.01497	0.39342							PS(38:6)-H	1.28698	0.10184						PC(16:0/18:1)+HCOO	1.00685	0.63643
PC(38:7)+Na	0.44931	0.276731						PE(40:5)+Na	0.923183	0.662371					CerG1(d18:1/22:0+O)+H	1.07792	0.87571						PS(38:6)-H	1.2819	0.197959							PC(32:0e)+H	0.953609	0.795185						PS(38:6)-H	1.52331	0.01364
PC(38:7)+Na	0.618676	0.291793						PE(42:8)+H	1.07804	0.402195					SM(d41:1)+H	1.08246	0.747705						PC(32:0e)+H	1.02309	0.884497							PS(16:0/22:6)-H	0.828852	0.430258						PC(32:0e)+H	1.05936	0.45509
PC(40:10)+H	0.300988	0.0657536						PC(40:7p)+H	0.836996	0.627626					PC(36:5)+Na	1.8318	0.12722						PS(16:0/22:6)-H	0.965424	0.875126							PC(18:0/16:0)+HCOO	0.903983	0.259884						PS(16:0/22:6)-H	1.24899	0.16266
PC(39:3)+H	1.23106	0.413842						PC(40:7p)+H	0.494847	0.34525					PC(38:8)+H	1.96441	0.108371						PC(18:0/16:0)+HCOO	0.977558	0.840582							PI(16:0/16:1)-H	0.773687	0.399083						PC(18:0/16:0)+HCOO	0.933538	0.71362
CerG1(d18:0+pO/24:2)+H	0.718872	0.429018						TG(18:4/14:0/16:0)+NH4	0.977495	0.938152					PC(37:1)+H	1.51284	0.321116						PI(16:0/16:1)-H	1.25901	0.452323							PE(20:5/22:6)-H	0.78147	0.169634						PI(16:0/16:1)-H	1.43705	0.05581
CerG1(d18:1/25:0)+H	0.690243	0.410152						TG(16:1/14:1/18:2)+NH4	0.670928	0.174814					PC(37:1)+H	0.923722	0.813377						PE(20:5/22:6)-H	1.21348	0.205141							PS(38:5)-H	1.06764	0.368245						PE(20:5/22:6)-H	1.09921	0.54215
TG(16:0/16:1/18:3)+H	1.38491	0.157538						TG(18:4/14:0/16:0)+NH4	0.899621	0.499068					PC(38:7)+H	1.90787	0.165948						PS(38:5)-H	0.981507	0.828446							PC(14:0e/22:6)+HCOO	0.906327	0.549309						PS(38:5)-H	1.17219	0.14266
PC(18:1/20:5)+Na	1.22622	0.189844						PC(39:7)+H	0.471497	0.211202					PC(38:7)+H	1.92281	0.211768						PC(14:0e/22:6)+HCOO	0.947063	0.336595							PE(20:4/22:6)-H	0.723034	0.0499321						PC(14:0e/22:6)+HCOO	1.02502	0.66595
Cer(d18:1/14:0)+H	0.861038	0.471131						PE(20:1/22:6)+H	1.06442	0.836759					PC(38:7)+H	0.89088	0.317644						PE(20:4/22:6)-H	0.831061	0.161732							PE(20:4/22:6)-H	1.09204	0.754685						PE(20:4/22:6)-H	1.08198	0.56486
PC(40:9)+H	0.307827	0.191851						LPE(20:0)+H	0.454734	0.109937					LPC(17:1)+H	1.23403	0.644272						PE(20:4/22:6)-H	0.946281	0.852063							PS(38:4)-H	1.00737	0.797494						PE(20:4/22:6)-H	1.215	0.29504
PC(39:2)+H	0.758513	0.581897						PC(40:6p)+H	0.676122	0.413589					PE(40:0)+H	1.22595	0.572825						PS(38:4)-H	1.05971	0.00985869							PS(18:0/20:4)-H	0.835033	0.151673						PS(38:4)-H	0.928462	0.15521
CerG1(d18:1/24:0+O)+H	0.670267	0.578532						PC(40:6p)+H	0.714563	0.489387					TG(15:0/14:0/18:3)+NH4	0.218981	0.0879638						PS(18:0/20:4)-H	0.973485	0.875661							PE(16:0p/20:5)+H	1.23957	0.270018						PS(18:0/20:4)-H	1.2546	0.20535
TG(18:3/13:0/18:2)+NH4	0.695924	0.634485						PC(38:0)+H	0.650791	0.37449					SM(d42:6)+H	0.579867	0.107571						PE(16:0p/20:5)+H	0.854459	0.409577							PC(16:0e/20:5)+HCOO	0.878629	0.670641						PE(16:0p/20:5)+H	0.952632	0.21532
TG(15:0/14:0/20:5)+NH4	0.866625	0.689393						TG(16:1/14:0/18:2)+NH4	0.986461	0.917155					PC(38:6)+H	1.5549	0.153192						PC(16:0e/20:5)+HCOO	0.897441	0.727971							PE(42:2p)-H	1.09471	0.811313						PC(16:0e/20:5)+HCOO	1.1143	0.49723
SM(d42:2+pO)+H	0.837899	0.692965						CerG1(d42:6)+NH4	0.898235	0.582573					PE(19:0/20:3)+Na	1.06103	0.840852						PE(42:2p)-H	0.938329	0.827172							PE(20:3/22:6)-H	0.953589	0.880091						PE(42:2p)-H	0.999047	0.99795
TG(16:0/16:0/18:3)+H	1.06737	0.135565						PC(39:6)+H	0.872054	0.670267					PC(38:6)+H	1.80475	0.189005						PE(20:3/22:6)-H	0.841022	0.438169							PS(38:3)-H	0.940875	0.427196						PE(20:3/22:6)-H	0.953363	0.78638
PC(18:1/20:4)+Na	1.04726	0.417127						PC(39:6)+H	0.434026	0.182095					CerG1(d18:1/24:3)+H	0.769054	0.574628						PS(38:3)-H	1.03588	0.458893							PS(38:3)-H	1.03745	0.808039						PS(38:3)-H	0.901303	0.48476
PC(40:8)+H	0.323843	0.131595						PC(40:6e)+H	0.578477	0.324842					TG(15:0/14:0/18:2)+NH4	0.65886	0.13053						PS(38:3)-H	1.3015	0.204545							PC(16:0e/20:4)+HCOO	0.863314	0.325549						PS(38:3)-H	1.29058	0.17858
PC(39:1)+H	0.835416	0.707407						TG(16:0/14:0/18:2)+NH4	1.13038	0.447745					SM(d18:1/24:4)+H	0.831546	0.59898						PS(40:8p)-H	0.910113	0.123044							PS(40:8p)-H	1.02785	0.675619						PC(16:0e/20:4)+HCOO	1.09001	0.24616
LPC(16:1)+Na	0.392213	0.109889						SM(d43:5)+H	0.837952	0.644639					LPC(17:1)+H	1.60793	0.237694						PE(20:2/22:6)-H	1.11667	0.583484							PE(20:2/22:6)-H	0.909436	0.665754						PS(40:8p)-H	1.1856	0.35367
TG(18:2/13:0/18:2)+NH4	0.51078	0.312496						LPE(20:0)+H	0.516774	0.059043					PC(38:5)+H	0.939308	0.275871						PS(38:2)-H	0.847977	0.467214							PS(38:2)-H	0.951759	0.841423						PE(20:2/22:6)-H	1.13989	0.52447
PC(40:7)+H	0.718394	0.585055						PS(17:0/22:6)+H	0.348504	0.237992					PE(20:5/21:0)+H	0.816851	0.245483						PE(18:2p/18:2)+H	0.862811	0.282599							PE(18:2p/18:2)+H	1.26983	0.0752672						PS(38:2)-H	1.13071	0.27209
PC(40:7)+H	0.501243	0.493388						PC(29:1/10:4)+H	0.944029	0.875604					PC(38:5)+H	0.997509	0.952552						PC(18:0p/18:2)+HCOO	0.634256	0.000666004							PC(18:0p/18:2)+HCOO	1.02355	0.914675						PE(18:2p/18:2)+H	1.05605	0.39404
PC(40:7)+H	0.60088	0.258182						PC(39:5)+H	1.30455	0.528781					PE(20:5/21:0)+H	0.894779	0.707138						PE(20:1/22:6)-H	0.905078	0.156604							PE(20:1/22:6)-H	1.00919	0.917561						PC(18:0p/18:2)+HCOO	1.01417	0.77313
PC(40:7)+H	1.07679	0.653531						PC(39:5)+H	0.701641	0.493931					CerG1(d18:1/24:2)+H	0.720313	0.509667						PS(38:1)-H	0.836979	0.349383							PS(38:1)-H	0.871287	0.255605						PE(20:1/22:6)-H	1.01904	0.8129
TG(15:0/16:0/18:3)+NH4	0.896328	0.417596						TG(16:0/14:0/18:1)+NH4	0.920777	0.0976056					TG(16:0/14:0/17:1)+NH4	0.80751	0.380572						PC(18:0e/18:2)+HCOO	0.73949	0.287895							PC(18:0e/18:2)+HCOO	1.0478	0.719834						PS(38:1)-H	1.35409	0.09822
TG(16:1/16:1/17:1)+NH4	0.834981	0.436752						SM(d43:4)+H	2.16791	0.10161					TG(16:0/14:0/17:1)+NH4	0.44142	0.0211411						PC(18:0p/18:1)+HCOO	0.990186	0.938915							PC(18:0p/18:1)+HCOO	0.802924	0.279277						PC(18:0e/18:2)+HCOO	0.952909	0.89661
SM(d44:6)+H	1.02093	0.943934						SM(d18:1/25:3)+H	0.851012	0.701802					SM(d18:1/24:3)+H	1.02222	0.914958						PE(42:6)-H	0.79318	0.252308							PE(42:6)-H	0.863045	0.0807943						PC(18:0p/18:1)+HCOO	0.957955	0.81775
PC(40:6)+H	0.661303	0.402986						PC(18:3/20:5)+Na	0.278701	0.196908					PE(18:2/22:6)+Na	1.54818	0.12218						PE(20:0/22:6)-H	0.944406	0.55085							PE(20:0/22:6)-H	0.888528	0.0201804						PE(42:6)-H	0.894026	0.69014
PC(18:0/22:6)+H	0.942814	0.490115						PC(38:8)+Na	0.342744	0.176502					PE(40:8)+Na	1.19081	0.130601						PC(17:0/18:1)+HCOO	0.766371	0.16913							PC(17:0/18:1)+HCOO	0.962763	0.688121						PE(20:0/22:6)-H	0.938609	0.67974
LPC(18:4)+H	0.334358	0.0701211						PC(39:4)+H	0.848676	0.698697					LPC(18:0p)+H	1.68533	0.293743						PC(18:0e/18:1)+HCOO	1.01022	0.939624							PC(18:0e/18:1)+HCOO	0.750246	0.219658						PC(17:0/18:1)+HCOO	0.864245	0.52459
TG(15:0/16:0/18:2)+NH4	0.859194	0.434445						LPC(18:0e)+H	0.458465	0.104924					PC(38:4)+H	0.978678	0.825018						PS(17:0/22:6)-H	0.91431	0.469287							PS(17:0/22:6)-H	1.01865	0.910136						PC(18:0e/18:1)+HCOO	0.892091	0.55417
PG(20:0/20:0)+H	0.638387	0.466182						CerG1(d18:1/25:1)+H	1.07419	0.902512					PC(38:4)+H	0.796391	0.429714						PE(34:2e)+Na	0.986838	0.905659							PE(34:2e)+Na	0.961541	0.729605						PS(17:0/22:6)-H	1.08114	0.55003
SM(d42:2)+Na	1.08467	0.749484						TG(16:0/16:0/16:0)+NH4	1.45955	0.146416					CerG1(d18:1/24:1)+H	0.900328	0.575084						PI(16:1/17:0)-H	1.43158	0.359445							PI(16:1/17:0)-H	0.872	0.508499						PE(34:2e)+Na	1.03216	0.5878
PE(22:6/22:6)+H	0.543594	0.01206						PC(38:7)+Na	0.44931	0.276731					CerG1(d18:1/24:1)+H	0.976088	0.968328						PS(39:5)-H	2.09043	0.000283121							PS(39:5)-H	0.863479	0.0991705						PI(16:1/17:0)-H	1.40491	0.39173
PC(40:5)+H	0.771696	0.500478						PC(38:7)+Na	0.618676	0.291793					TG(15:0/16:0/16:0)+NH4	0.687803	0.262526						PC(16:1/20:5)+HCOO	1.64412	0.0382862							PC(16:1/20:5)+HCOO	0.767542	0.225331						PS(39:5)-H	4.197	0.27752
PC(40:5)+H	1.142	0.575106						PC(40:10)+H	0.300988	0.0657536					SM(d42:3)+H	0.973227	0.94						PS(40:4p)-H	0.902786	0.643714							PS(40:4p)-H	1.09972	0.627288						PC(16:1/20:5)+HCOO	1.48019	0.10813
TG(18:2/14:4/18:2)+NH4	0.499123	0.342234						PC(39:3)+H	1.23106	0.413842					SM(d42:3)+H	1.21545	0.483204						PC(16:0/20:5)+HCOO	0.972461	0.436744							PC(16:0/20:5)+HCOO	0.886789	0.201745						PS(40:4p)-H	0.800239	0.40493
TG(18:3/14:3/18:2)+NH4	0.44253	0.3919						CerG1(d18:0+pO/24:2)+H	0.718872	0.429018					PE(18:1/22:6)+Na	1.57911	0.125672						PS(39:4)-H	1.06898	0.683338							PS(39:4)-H	1.02483	0.876631						PC(16:0/20:5)+HCOO	1.04135	0.3058
TG(16:0/16:0/17:1)+NH4	0.838586	0.342142						CerG1(d18:1/25:0)+H	0.690243	0.410152					PC(38:3)+H	0.834628	0.561436						PC(18:2/18:2)+HCOO	0.918762	0.565614							PC(18:2/18:2)+HCOO	1.01882	0.911175						PS(39:4)-H	1.46204	0.08125
TG(16:0/16:0/17:1)+NH4	0.843449	0.259556						TG(16:0/16:1/18:3)+H	1.38491	0.157538					LPC(18:0p)+H	1.93957	0.28204						PC(16:0/20:4)+HCOO	0.787636	0.368749							PC(16:0/20:4)+HCOO	0.792705	0.468304						PC(16:0/20:4)+HCOO	1.09896	0.38869
LPC(16:0)+Na	0.308863	0.198653						PC(18:1/20:5)+Na	1.22622	0.189844					Co(Q9)+NH4	0.956032	0.913482						SM(d22:2/18:1)+HCOO	0.831655	0.349882							SM(d22:2/18:1)+HCOO	1.1277	0.511572						SM(d22:2/18:1)+HCOO	1.0191	0.91878
SM(d18:1/26:3)+H	0.675309	0.391938						Cer(d18:1/14:0)+H	0.861038	0.471131					TG(18:4/12:0/18:2)+NH4	0.178711	0.0467479						PS(40:9)-H	1.01732	0.95716							PS(40:9)-H	1.14848	0.623922						PS(40:9)-H	1.54781	0.08383
PE(22:5/22:6)+H	0.544421	0.00948813						PC(40:9)+H	0.307827	0.191851					CerG1(d18:1/24:0)+H	1.34047	0.123623						PE(16:0p/20:4)+H	0.886397	0.337989							PE(16:0p/20:4)+H	1.10761	0.488146						PE(16:0p/20:4)+H	0.952207	0.35242
TG(18:3/14:2/18:2)+NH4	0.60953	0.531774						PC(39:2)+H	0.758513	0.581897					SM(d18:1/24:1)+H	0.876005	0.284277						PC(18:1/18:2)+HCOO	0.990783	0.934532							PC(18:1/18:2)+HCOO	1.06024	0.435367						PC(18:1/18:2)+HCOO	1.27361	0.05302
TG(18:3/14:1/18:3)+NH4	0.509673	0.436556						CerG1(d18:1/24:0+O)+H	0.670267	0.578532					PE(40:6)+Na	0.83844	0.148606						SM(d22:0/18:2)+HCOO	0.974938	0.811278							SM(d22:0/18:2)+HCOO	0.864483	0.161719						SM(d22:0/18:2)+HCOO	0.969849	0.86054
TG(16:0/16:0/17:0)+NH4	1.01337	0.893271						TG(18:3/13:0/18:2)+NH4	0.695924	0.634485					PC(40:8p)+H	1.37288	0.318029						PS(40:8)-H	0.93286	0.721307							PS(40:8)-H	1.0304	0.873191						PS(40:8)-H	1.0858	0.5251
PC(17:1/22:6)+Na	0.85284	0.248455						TG(15:0/14:0/20:5)+NH4	0.866625	0.689393					PC(38:2)+H	1.25957	0.593768						PS(39:1)-H	0.886876	0.286521							PS(39:1)-H	1.0913	0.409013						PS(39:1)-H	1.00249	0.97803
PC(40:6p)+Na	0.756383	0.240023						SM(d42:2+pO)+H	0.837899	0.692965					CerG1(d18:1/23:0+O)+H	1.08468	0.900513						PI(16:0/18:3)-H	2.21128	0.0527473							PI(16:0/18:3)-H	1.01686	0.968654						PI(16:0/18:3)-H	1.5202	0.01337
PC(40:3)+H	1.18128	0.641065						TG(16:0/16:0/18:3)+H	1.06737	0.135565					TG(12:0/18:2/18:3)+NH4	0.170588	0.0344019						PI(20:2/14:1)-H	1.58213	0.0549485							PI(20:2/14:1)-H	0.858757	0.33752						PI(20:2/14:1)-H	1.40536	0.12203
CerG1(d18:2/25:0+O)+H	0.531409	0.320168						PC(18:1/20:4)+Na	1.04726	0.417127					TG(18:4/14:0/16:1)+NH4	0.255216	0.000750575						SM(d22:0/18:1)+HCOO	0.899438	0.231316							SM(d22:0/18:1)+HCOO	0.8532	0.122439						SM(d22:0/18:1)+HCOO	0.882662	0.29641
TG(14:0/14:0/22:6)+NH4	0.733007	0.519717						PC(40:8)+H	0.323843	0.131595					LPC(17:0)+H	1.99139	0.0912086						PS(40:7)-H	0.93552	0.565827							PS(40:7)-H	0.933525	0.62369						PS(40:7)-H	1.03204	0.73057
LPC(16:0)+Na	0.283349	0.152204						PC(39:1)+H	0.835416	0.707407					So(d18:1)+H	1.56619	0.0199005						PS(18:1/22:6)-H	0.958155	0.756585							PS(18:1/22:6)-H	0.785436	0.474003						PS(18:1/22:6)-H	1.50677	0.43235
TG(18:3/14:1/18:2)+NH4	0.684069	0.611401						LPC(16:1)+Na	0.392213	0.109889					SM(d42:1)+H	1.48768	0.407805						PC(18:0/18:1)+HCOO	1.00183	0.985764							PC(18:0/18:1)+HCOO	0.866392	0.168644						PC(18:0/18:1)+HCOO	0.913732	0.50831
TG(18:3/14:1/18:2)+NH4	0.462833	0.257402						TG(18:2/13:0/18:2)+NH4	0.51078	0.312496					PE(40:5)+Na	0.990924	0.967872						SM(d36:4)+H	0.887314	0.378678							SM(d36:4)+H	1.10384	0.467464						SM(d36:4)+H	0.977572	0.4559
SM(d44:2)+H	0.580523	0.327829						PC(40:7)+H	0.718394	0.585055					PE(42:8)+H	0.856639	0.236245						AcCa(16:0)+H	0.739545	0.235536							AcCa(16:0)+H	1.08743	0.811266						AcCa(16:0)+H	1.43815	0.25835
PC(39:6)+Na	1.13743	0.353448						PC(40:7)+H	0.501243	0.493388					PC(40:7p)+H	0.936077	0.441169
PC(39:6)+Na	0.623423	0.20313						PC(40:7)+H	0.60088	0.258182					PC(40:7p)+H	1.09559	0.567384
PC(40:6e)+Na	0.827291	0.609139						PC(40:7)+H	1.07679	0.653531					TG(18:4/14:0/16:0)+NH4	0.29476	0.00144479
PC(40:2)+H	0.875723	0.728173						TG(15:0/16:0/18:3)+NH4	0.896328	0.417596					TG(18:4/14:0/16:0)+NH4	0.365583	0.0199285
CerG1(d18:1/25:0+O)+H	0.812285	0.807293						TG(16:1/16:1/17:1)+NH4	0.834981	0.436752					PE(20:1/22:6)+H	0.951398	0.881407
TG(16:1/16:1/18:3)+NH4	0.96707	0.922942						SM(d44:6)+H	1.02093	0.943934					LPE(20:0)+H	2.40761	0.0157038
TG(14:0/18:2/18:3)+NH4	0.674002	0.479387						PC(40:6)+H	0.661303	0.402986					PC(40:6p)+H	0.719797	0.269804
LPC(18:3)+H	0.56397	0.21131						PC(18:0/22:6)+H	0.942814	0.490115					PC(40:6p)+H	0.94446	0.536759
TG(18:4/16:0/16:1)+NH4	0.742971	0.343458						LPC(18:4)+H	0.334358	0.0701211					PC(38:0)+H	1.23627	0.536225
PC(42:7p)+H	0.658752	0.352501						TG(15:0/16:0/18:2)+NH4	0.859194	0.434445					TG(16:1/14:0/18:2)+NH4	0.588197	0.00886511
PC(40:1)+H	0.749874	0.540819						PG(20:0/20:0)+H	0.638387	0.466182					CerG1(d42:6)+NH4	0.625967	0.0487044
TG(50:4)+NH4	0.768305	0.729503						SM(d42:2)+Na	1.08467	0.749484					PC(39:6)+H	1.14753	0.189617
TG(16:0/16:1/18:3)+NH4	1.28911	0.612569						PE(22:6/22:6)+H	0.543594	0.01206					PC(39:6)+H	2.30838	0.297921
PC(41:7)+H	0.414746	0.241988						PC(40:5)+H	0.771696	0.500478					PC(40:6e)+H	0.929952	0.842434
PC(41:7)+H	0.773462	0.486601						PC(40:5)+H	1.142	0.575106					SM(d43:5)+H	1.1741	0.655638
PC(42:6p)+H	0.531807	0.255143						TG(18:2/14:4/18:2)+NH4	0.499123	0.342234					LPE(20:0)+H	2.08676	0.125095
PC(40:10)+Na	0.323792	0.0333724						TG(18:3/14:3/18:2)+NH4	0.44253	0.3919					PS(17:0/22:6)+H	2.12183	0.216723
LPC(18:2)+H	0.604617	0.256517						TG(16:0/16:0/17:1)+NH4	0.838586	0.342142					PC(29:1/10:4)+H	0.918378	0.666929
So(d17:0+pO)+H	0.756781	0.200457						TG(16:0/16:0/17:1)+NH4	0.843449	0.259556					PC(39:5)+H	0.981649	0.967635
PC(41:6)+H	0.666449	0.455298						LPC(16:0)+Na	0.308863	0.198653					PC(39:5)+H	1.07884	0.791116
PC(41:6)+H	0.93939	0.862243						SM(d18:1/26:3)+H	0.675309	0.391938					SM(d43:4)+H	0.906909	0.741791
PC(42:6e)+H	0.693071	0.497338						PE(22:5/22:6)+H	0.544421	0.00948813					SM(d18:1/25:3)+H	1.36185	0.221627
PC(42:6e)+H	0.534541	0.313616						TG(18:3/14:2/18:2)+NH4	0.60953	0.531774					PC(18:3/20:5)+Na	2.21293	0.0907628
TG(16:0/16:1/18:1)+NH4	1.06534	0.771233						TG(18:3/14:1/18:3)+NH4	0.509673	0.436556					PC(38:8)+Na	2.13877	0.167636
PC(41:5)+H	0.670909	0.373659						TG(16:0/16:0/17:0)+NH4	1.01337	0.893271					PC(39:4)+H	0.779394	0.437219
TG(16:0/16:0/18:1)+NH4	1.08357	0.138174						PC(17:1/22:6)+Na	0.85284	0.248455					LPC(18:0e)+H	2.02293	0.334771
PC(42:11)+H	0.33659	0.0592054						PC(40:6p)+Na	0.756383	0.240023					CerG1(d18:1/25:1)+H	1.04145	0.941071
PG(20:0/20:0)+NH4	0.603349	0.395913						PC(40:3)+H	1.18128	0.641065					PC(38:7)+Na	1.80438	0.234014
TG(20:5/13:0/18:2)+NH4	0.678557	0.620082						CerG1(d18:2/25:0+O)+H	0.531409	0.320168					PC(38:7)+Na	1.52495	0.142543
LPC(18:1)+H	0.492846	0.254268						TG(14:0/14:0/22:6)+NH4	0.733007	0.519717					PC(40:10)+H	2.08488	0.12112
TG(18:0/16:0/16:0)+NH4	1.39247	0.202362						LPC(16:0)+Na	0.283349	0.152204					PC(39:3)+H	0.884319	0.459458
TG(16:0/18:2/18:3)+H	1.00401	0.990579						TG(18:3/14:1/18:2)+NH4	0.684069	0.611401					CerG1(d18:0+pO/24:2)+H	0.8219	0.657026
TG(16:0/18:2/18:3)+H	0.963976	0.901651						TG(18:3/14:1/18:2)+NH4	0.462833	0.257402					CerG1(d18:1/25:0)+H	1.23393	0.128373
PC(42:10)+H	1.1622	0.160775						SM(d44:2)+H	0.580523	0.327829					TG(16:0/16:1/18:3)+H	0.389261	0.00331048
PC(42:10)+H	0.423605	0.166367						PC(39:6)+Na	1.13743	0.353448					PC(18:1/20:5)+Na	0.823193	0.0219303
PC(41:3)+H	0.80016	0.535731						PC(39:6)+Na	0.623423	0.20313					Cer(d18:1/14:0)+H	0.720426	0.142309
TG(15:0/18:3/18:3)+NH4	0.568352	0.574936						PC(40:6e)+Na	0.827291	0.609139					PC(40:9)+H	2.11019	0.0949097
TG(16:0/18:1/18:3)+H	0.97842	0.941882						PC(40:2)+H	0.875723	0.728173					PC(39:2)+H	1.71971	0.0477363
PC(40:6)+Na	1.05029	0.83272						CerG1(d18:1/25:0+O)+H	0.812285	0.807293					CerG1(d18:1/24:0+O)+H	1.2268	0.75073
PC(42:9)+H	0.66189	0.0715916						TG(16:1/16:1/18:3)+NH4	0.96707	0.922942					TG(18:3/13:0/18:2)+NH4	0.174833	0.00384881
LPC(18:0)+H	0.746607	0.43717						TG(14:0/18:2/18:3)+NH4	0.674002	0.479387					TG(15:0/14:0/20:5)+NH4	0.287566	0.00365794
PC(41:2)+H	0.843797	0.712292						LPC(18:3)+H	0.56397	0.21131					SM(d42:2+pO)+H	1.1504	0.727755
TG(18:2/10:2/23:1)+NH4	0.593679	0.428937						TG(18:4/16:0/16:1)+NH4	0.742971	0.343458					TG(16:0/16:0/18:3)+H	0.549167	0.0358837
TG(15:0/16:0/20:5)+NH4	0.821432	0.475967						PC(42:7p)+H	0.658752	0.352501					PC(18:1/20:4)+Na	0.936566	0.220137
TG(15:0/18:2/18:3)+NH4	0.581445	0.390039						PC(40:1)+H	0.749874	0.540819					PC(40:8)+H	1.98987	0.123815
PI(16:0/20:5)+H	0.508741	0.219573						TG(50:4)+NH4	0.768305	0.729503					PC(39:1)+H	1.47454	0.367232
PG(20:0/20:0)+Na	0.590944	0.195155						TG(16:0/16:1/18:3)+NH4	1.28911	0.612569					LPC(16:1)+Na	2.03699	0.0622607
TG(18:0/16:0/16:0)+Na	1.11339	0.492787						PC(41:7)+H	0.414746	0.241988					TG(18:2/13:0/18:2)+NH4	0.393944	0.0124405
PS(40:6)+Na	0.958339	0.768724						PC(41:7)+H	0.773462	0.486601					PC(40:7)+H	1.10313	0.703758
PC(20:0/20:5)+Na	1.01717	0.950272						PC(42:6p)+H	0.531807	0.255143					PC(40:7)+H	0.308465	0.240647
PC(40:5)+Na	1.35091	0.113261						PC(40:10)+Na	0.323792	0.0333724					PC(40:7)+H	0.633745	0.0466542
Cer(d18:1/15:0)+H	0.730426	0.380149						LPC(18:2)+H	0.604617	0.256517					TG(15:0/16:0/18:3)+NH4	0.6948	0.500379
PC(42:8)+H	1.02013	0.908894						So(d17:0+pO)+H	0.756781	0.200457					TG(16:1/16:1/17:1)+NH4	0.531111	0.0426364
TG(15:0/18:2/18:2)+NH4	0.825621	0.615071						PC(41:6)+H	0.666449	0.455298					SM(d44:6)+H	0.962554	0.899032
PI(16:0/18:1)+Na	0.341002	0.168056						PC(41:6)+H	0.93939	0.862243					PC(40:6)+H	1.0661	0.774057
PC(42:7)+H	1.1259	0.0561006						PC(42:6e)+H	0.693071	0.497338					PC(18:0/22:6)+H	1.00204	0.98388
TG(18:0p/16:0/18:2)+NH4	0.707535	0.291816						PC(42:6e)+H	0.534541	0.313616					LPC(18:4)+H	2.24594	0.0260042
PG(20:3/22:6)+NH4	0.688848	0.0820478						TG(16:0/16:1/18:1)+NH4	1.06534	0.771233					TG(15:0/16:0/18:2)+NH4	0.718752	0.0917659
PC(42:6)+H	0.526441	0.293354						PC(41:5)+H	0.670909	0.373659					PG(20:0/20:0)+H	1.51367	0.428677
PC(42:6)+H	0.836569	0.7015						TG(16:0/16:0/18:1)+NH4	1.08357	0.138174					SM(d42:2)+Na	0.855097	0.380849
TG(18:4/14:0/20:5)+NH4	0.452556	0.375202						PC(42:11)+H	0.33659	0.0592054					PE(22:6/22:6)+H	1.03322	0.764099
LPE(22:6)+H	0.650319	0.198862						PG(20:0/20:0)+NH4	0.603349	0.395913					PC(40:5)+H	0.975889	0.93065
TG(16:0/17:1/18:1)+NH4	0.95796	0.86712						TG(20:5/13:0/18:2)+NH4	0.678557	0.620082					PC(40:5)+H	0.775656	0.363674
TG(18:0p/16:0/18:1)+NH4	1.0446	0.802583						LPC(18:1)+H	0.492846	0.254268					TG(18:2/14:4/18:2)+NH4	0.288455	0.0122873
DG(52:2)+NH4	0.721275	0.149018						TG(18:0/16:0/16:0)+NH4	1.39247	0.202362					TG(18:3/14:3/18:2)+NH4	0.343141	0.00572635
Co(Q10)+H	0.76807	0.589251						TG(16:0/18:2/18:3)+H	1.00401	0.990579					TG(16:0/16:0/17:1)+NH4	0.885296	0.669641
TG(18:4/16:1/18:3)+NH4	0.3221	0.203544						TG(16:0/18:2/18:3)+H	0.963976	0.901651					TG(16:0/16:0/17:1)+NH4	0.877845	0.616402
TG(18:4/16:1/18:3)+NH4	0.572478	0.480779						PC(42:10)+H	1.1622	0.160775					LPC(16:0)+Na	2.12629	0.122475
TG(16:0/17:0/18:1)+NH4	1.05037	0.585437						PC(42:10)+H	0.423605	0.166367					SM(d18:1/26:3)+H	1.39314	0.135839
TG(19:1/16:0/16:0)+NH4	0.575451	0.0593118						PC(41:3)+H	0.80016	0.535731					PE(22:5/22:6)+H	1.30471	0.23276
DG(52:1)+NH4	0.537798	0.0542141						TG(15:0/18:3/18:3)+NH4	0.568352	0.574936					TG(18:3/14:2/18:2)+NH4	0.26443	0.0333745
TG(18:4/16:1/18:2)+NH4	0.574555	0.412569						TG(16:0/18:1/18:3)+H	0.97842	0.941882					TG(18:3/14:1/18:3)+NH4	0.342134	0.0187202
LPS(18:0)+H	0.901246	0.770099						PC(40:6)+Na	1.05029	0.83272					TG(16:0/16:0/17:0)+NH4	0.697555	0.0555539
TG(16:1/18:3/18:3)+NH4	0.509855	0.372127						PC(42:9)+H	0.66189	0.0715916					PC(17:1/22:6)+Na	1.40238	0.161633
TG(18:0/16:0/17:0)+NH4	1.08115	0.551733						LPC(18:0)+H	0.746607	0.43717					PC(40:6p)+Na	0.793998	0.222855
PG(22:6/22:6)+H	0.733567	0.209207						PC(41:2)+H	0.843797	0.712292					PC(40:3)+H	0.961201	0.879927
PG(20:0/22:6)+NH4	0.510058	0.187316						TG(18:2/10:2/23:1)+NH4	0.593679	0.428937					CerG1(d18:2/25:0+O)+H	1.57618	0.333009
PC(42:3)+H	0.714626	0.518086						TG(15:0/16:0/20:5)+NH4	0.821432	0.475967					TG(14:0/14:0/22:6)+NH4	0.425818	0.0573377
TG(18:4/16:0/18:2)+NH4	0.888777	0.56406						TG(15:0/18:2/18:3)+NH4	0.581445	0.390039					LPC(16:0)+Na	2.56892	0.00484449
TG(16:1/18:2/18:3)+NH4	0.928769	0.829178						PI(16:0/20:5)+H	0.508741	0.219573					TG(18:3/14:1/18:2)+NH4	0.312296	0.0132231
TG(16:0/14:0/22:6)+NH4	0.92343	0.756182						PG(20:0/20:0)+Na	0.590944	0.195155					SM(d44:2)+H	1.11526	0.745723
TG(18:4/16:0/18:2)+NH4	0.680374	0.487142						TG(18:0/16:0/16:0)+Na	1.11339	0.492787					PC(39:6)+Na	1.06737	0.204066
PC(42:2)+H	0.770737	0.573551						PS(40:6)+Na	0.958339	0.768724					PC(39:6)+Na	1.2152	0.475579
LPE(22:5)+H	0.556547	0.0326713						PC(20:0/20:5)+Na	1.01717	0.950272					PC(40:6e)+Na	0.729775	0.376927
TG(16:0/18:2/18:3)+NH4	0.897005	0.708267						PC(40:5)+Na	1.35091	0.113261					PC(40:2)+H	1.74003	0.153798
TG(16:0/16:0/20:5)+NH4	0.903193	0.617354						Cer(d18:1/15:0)+H	0.730426	0.380149					CerG1(d18:1/25:0+O)+H	1.51758	0.533884
TG(52:4)+NH4	1.59098	0.172537						PC(42:8)+H	1.02013	0.908894					TG(16:1/16:1/18:3)+NH4	0.178034	0.000320141
TG(16:0/18:1/18:3)+NH4	0.949942	0.798846						TG(15:0/18:2/18:2)+NH4	0.825621	0.615071					TG(14:0/18:2/18:3)+NH4	0.291071	0.0748956
TG(16:0/18:2/18:2)+NH4	0.898654	0.297869						PI(16:0/18:1)+Na	0.341002	0.168056					LPC(18:3)+H	1.4808	0.316141
PI(17:0/20:4)+H	1.37466	0.16223						PC(42:7)+H	1.1259	0.0561006					PC(42:7p)+H	1.02542	0.869141
PC(42:11)+Na	0.297328	0.0967454						TG(18:0p/16:0/18:2)+NH4	0.707535	0.291816					PC(40:1)+H	1.35469	0.398794
PI(16:0/20:5)+NH4	0.428935	0.141832						PG(20:3/22:6)+NH4	0.688848	0.0820478					TG(50:4)+NH4	0.488252	0.255901
TG(16:0/18:1/18:2)+NH4	0.97256	0.5325						PC(42:6)+H	0.526441	0.293354					TG(16:0/16:1/18:3)+NH4	0.54833	0.299362
PI(16:0/20:4)+NH4	0.324607	0.141601						PC(42:6)+H	0.836569	0.7015					PC(41:7)+H	1.63133	0.136639
LPE(20:0)+Na	0.42889	0.106539						TG(18:4/14:0/20:5)+NH4	0.452556	0.375202					PC(41:7)+H	1.335	0.117334
PC(43:6)+H	0.601553	0.406501						LPE(22:6)+H	0.650319	0.198862					PC(42:6p)+H	0.918522	0.854729
TG(18:3/13:0/22:6)+NH4	0.828805	0.798825						TG(16:0/17:1/18:1)+NH4	0.95796	0.86712					TG(16:0/16:0/18:3)+NH4	0.570814	0.0618273
TG(16:0/18:1/18:1)+NH4	1.00402	0.95201						TG(18:0p/16:0/18:1)+NH4	1.0446	0.802583					PC(40:10)+Na	1.87178	0.270755
TG(18:3/18:2/18:2)+H	0.706713	0.479399						DG(52:2)+NH4	0.721275	0.149018					LPC(18:2)+H	1.60382	0.196958
PC(44:12)+H	0.801717	0.224913						Co(Q10)+H	0.76807	0.589251					So(d17:0+pO)+H	1.15355	0.373334
TG(18:4/17:1/18:3)+NH4	0.805761	0.698291						TG(18:4/16:1/18:3)+NH4	0.3221	0.203544					PC(41:6)+H	0.963718	0.917018
TG(18:0/16:0/18:1)+NH4	1.12606	0.294597						TG(18:4/16:1/18:3)+NH4	0.572478	0.480779					PC(41:6)+H	0.999102	0.988631
TG(18:0/16:0/18:1)+NH4	0.978488	0.872539						TG(16:0/17:0/18:1)+NH4	1.05037	0.585437					PC(42:6e)+H	1.0083	0.98418
LPC(18:0e)+Na	0.388568	0.162089						TG(19:1/16:0/16:0)+NH4	0.575451	0.0593118					PC(42:6e)+H	0.942431	0.895785
TG(18:0/16:0/18:1)+NH4	1.02532	0.913863						DG(52:1)+NH4	0.537798	0.0542141					PC(41:5)+H	0.879543	0.508922
PI(16:0/20:5)+Na	0.663203	0.368961						TG(18:4/16:1/18:2)+NH4	0.574555	0.412569					PC(42:11)+H	1.59878	0.284926
TG(18:1/18:2/18:3)+H	0.82442	0.654677						LPS(18:0)+H	0.901246	0.770099					PG(20:0/20:0)+NH4	1.58291	0.32021
PC(44:11)+H	0.491985	0.108799						TG(16:1/18:3/18:3)+NH4	0.509855	0.372127					TG(20:5/13:0/18:2)+NH4	0.324674	0.185792
PC(44:11)+H	0.426131	0.0717715						TG(18:0/16:0/17:0)+NH4	1.08115	0.551733					LPC(18:1)+H	1.27782	0.511982
PI(36:2)+NH4	1.64205	0.080935						PG(22:6/22:6)+H	0.733567	0.209207					TG(16:0/18:2/18:3)+H	0.436936	0.069594
TG(18:3/17:1/18:3)+NH4	0.60812	0.342416						PG(20:0/22:6)+NH4	0.510058	0.187316					TG(16:0/18:2/18:3)+H	0.841319	0.738673
TG(18:0/16:0/18:0)+NH4	1.39064	0.31874						PC(42:3)+H	0.714626	0.518086					PC(42:10)+H	0.941492	0.494469
PI(18:2/18:2)+Na	0.55952	0.114623						TG(18:4/16:0/18:2)+NH4	0.888777	0.56406					PC(42:10)+H	0.895711	0.82897
PC(42:7)+Na	1.17988	0.217532						TG(16:1/18:2/18:3)+NH4	0.928769	0.829178					PC(41:3)+H	1.22696	0.45201
LPC(19:1)+H	0.654379	0.119248						TG(16:0/14:0/22:6)+NH4	0.92343	0.756182					TG(15:0/18:3/18:3)+NH4	0.212504	0.045791
PC(44:10)+H	0.639982	0.343619						TG(18:4/16:0/18:2)+NH4	0.680374	0.487142					TG(16:0/18:1/18:3)+H	0.531103	0.090731
TG(18:3/17:1/18:2)+NH4	0.824483	0.716983						PC(42:2)+H	0.770737	0.573551					PC(40:6)+Na	0.86505	0.285793
TG(15:0/16:0/22:6)+NH4	0.830625	0.521734						LPE(22:5)+H	0.556547	0.0326713					PC(42:9)+H	1.02573	0.93557
TG(15:0/16:0/22:6)+NH4	0.814156	0.647226						TG(16:0/18:2/18:3)+NH4	0.897005	0.708267					LPC(18:0)+H	1.34221	0.578294
PI(18:1/18:2)+Na	0.559978	0.332433						TG(16:0/16:0/20:5)+NH4	0.903193	0.617354					PC(41:2)+H	1.50262	0.155619
TG(18:0/18:1/18:3)+H	1.22718	0.45767						TG(52:4)+NH4	1.59098	0.172537					TG(18:2/10:2/23:1)+NH4	0.724747	0.553613
PG(22:6/22:6)+NH4	0.749087	0.306109						TG(16:0/18:1/18:3)+NH4	0.949942	0.798846					TG(15:0/16:0/20:5)+NH4	0.46371	0.00845308
PC(42:6)+Na	1.04328	0.897628						TG(16:0/18:2/18:2)+NH4	0.898654	0.297869					TG(15:0/18:2/18:3)+NH4	0.504865	0.0917406
PC(42:6)+Na	0.562145	0.313012						PI(17:0/20:4)+H	1.37466	0.16223					PI(16:0/20:5)+H	1.95826	0.246102
TG(16:0/17:0/20:5)+NH4	0.850106	0.414945						PC(42:11)+Na	0.297328	0.0967454					PG(20:0/20:0)+Na	2.04827	0.0685713
LPC(20:0p)+H	0.257164	0.00477322						PI(16:0/20:5)+NH4	0.428935	0.141832					TG(18:0/16:0/16:0)+Na	0.691605	0.141839
MG(16:0)+H	0.920744	0.882938						TG(16:0/18:1/18:2)+NH4	0.97256	0.5325					PS(40:6)+Na	1.0154	0.917005
TG(18:2/17:1/18:2)+NH4	0.681861	0.361037						PI(16:0/20:4)+NH4	0.324607	0.141601					PC(20:0/20:5)+Na	0.835029	0.5679
TG(18:2/17:1/18:2)+NH4	0.754048	0.460579						LPE(20:0)+Na	0.42889	0.106539					PC(40:5)+Na	0.648587	0.0971406
TG(17:0/18:2/18:3)+NH4	0.890881	0.804095						PC(43:6)+H	0.601553	0.406501					Cer(d18:1/15:0)+H	0.689147	0.207497
PI(18:0/20:5)+H	0.94185	0.870066						TG(18:3/13:0/22:6)+NH4	0.828805	0.798825					PC(42:8)+H	0.911862	0.73652
PI(18:1/18:1)+Na	0.423983	0.23099						TG(16:0/18:1/18:1)+NH4	1.00402	0.95201					TG(15:0/18:2/18:2)+NH4	0.463228	0.0586241
TG(18:0/18:1/18:2)+H	1.03125	0.763984						TG(18:3/18:2/18:2)+H	0.706713	0.479399					PI(16:0/18:1)+Na	1.97656	0.206752
PG(22:5/22:6)+NH4	0.631403	0.168508						PC(44:12)+H	0.801717	0.224913					PC(42:7)+H	0.842138	0.513937
TG(18:4/18:3/18:4)+NH4	0.464143	0.421169						TG(18:4/17:1/18:3)+NH4	0.805761	0.698291					TG(16:0/17:1/18:2)+NH4	0.894673	0.343307
TG(20:5/14:1/20:5)+NH4	0.350091	0.337847						TG(18:0/16:0/18:1)+NH4	1.12606	0.294597					TG(18:0p/16:0/18:2)+NH4	0.661061	0.226782
TG(18:1/17:1/18:2)+NH4	1.08249	0.735061						TG(18:0/16:0/18:1)+NH4	0.978488	0.872539					PG(20:3/22:6)+NH4	1.16407	0.684788
LPC(19:0)+H	0.597736	0.255542						LPC(18:0e)+Na	0.388568	0.162089					PC(42:6)+H	1.4597	0.225572
PI(18:0/20:4)+H	1.02357	0.924937						TG(18:0/16:0/18:1)+NH4	1.02532	0.913863					PC(42:6)+H	0.964699	0.9253
PI(17:0/20:5)+NH4	0.415838	0.233179						PI(16:0/20:5)+Na	0.663203	0.368961					TG(18:4/14:0/20:5)+NH4	0.300486	0.00992289
PC(44:7)+H	0.706916	0.436822						TG(18:1/18:2/18:3)+H	0.82442	0.654677					LPE(22:6)+H	1.30341	0.275895
TG(18:4/18:3/18:3)+NH4	0.481471	0.454559						PC(44:11)+H	0.491985	0.108799					TG(16:0/17:1/18:1)+NH4	1.3841	0.293836
TG(18:4/18:3/18:3)+NH4	0.349564	0.383123						PC(44:11)+H	0.426131	0.0717715					TG(18:0p/16:0/18:1)+NH4	0.515633	0.113372
TG(19:1/16:0/18:2)+NH4	0.771515	0.318136						PI(36:2)+NH4	1.64205	0.080935					DG(52:2)+NH4	0.584435	0.0569467
TG(17:0/18:1/18:2)+NH4	0.825358	0.185636						TG(18:3/17:1/18:3)+NH4	0.60812	0.342416					Co(Q10)+H	0.748337	0.609459
PG(22:6/22:6)+Na	0.959704	0.877482						TG(18:0/16:0/18:0)+NH4	1.39064	0.31874					TG(18:4/16:1/18:3)+NH4	0.299552	0.00247103
PI(17:0/20:4)+NH4	0.345659	0.187826						PI(18:2/18:2)+Na	0.55952	0.114623					TG(18:4/16:1/18:3)+NH4	0.276482	0.0245632
TG(18:3/18:3/18:3)+NH4	0.493802	0.381579						PC(42:7)+Na	1.17988	0.217532					TG(16:0/17:0/18:1)+NH4	0.554476	0.00763197
Cer(d18:1/16:0)+H	0.735866	0.41816						LPC(19:1)+H	0.654379	0.119248					TG(19:1/16:0/16:0)+NH4	1.7945	0.118276
TG(18:4/18:2/18:3)+NH4	0.742168	0.522464						PC(44:10)+H	0.639982	0.343619					DG(52:1)+NH4	0.988756	0.972161
TG(18:4/18:2/18:3)+NH4	0.433511	0.368786						TG(18:3/17:1/18:2)+NH4	0.824483	0.716983					LPS(18:0)+H	1.33812	0.59102
TG(18:3/18:3/18:3)+NH4	0.619439	0.562868						TG(15:0/16:0/22:6)+NH4	0.830625	0.521734					TG(18:0/16:0/17:0)+NH4	0.368562	0.000246384
TG(19:1/16:0/18:1)+NH4	0.820551	0.346321						TG(15:0/16:0/22:6)+NH4	0.814156	0.647226					PG(22:6/22:6)+H	0.916205	0.835637
TG(54:2e)+NH4	0.609112	0.0758257						PI(18:1/18:2)+Na	0.559978	0.332433					PG(20:0/22:6)+NH4	1.42721	0.484906
TG(18:3/18:2/18:3)+NH4	0.64819	0.339584						TG(18:0/18:1/18:3)+H	1.22718	0.45767					PC(42:3)+H	1.22754	0.595243
TG(18:3/18:2/18:3)+NH4	0.542752	0.468798						PG(22:6/22:6)+NH4	0.749087	0.306109					TG(18:4/16:0/18:2)+NH4	0.265689	0.0730186
TG(18:3/18:2/18:3)+NH4	0.306289	0.320016						PC(42:6)+Na	1.04328	0.897628					PC(42:2)+H	1.28951	0.371692
TG(18:3/18:2/18:3)+NH4	0.620961	0.459222						PC(42:6)+Na	0.562145	0.313012					LPE(22:5)+H	1.26102	0.264638
TG(19:1/16:0/18:0)+NH4	1.05548	0.199205						TG(16:0/17:0/20:5)+NH4	0.850106	0.414945					TG(16:0/18:2/18:2)+NH4	1.59035	0.312861
LPC(18:3)+Na	0.278377	0.0509653						LPC(20:0p)+H	0.257164	0.00477322					PI(17:0/20:4)+H	1.03733	0.729056
TG(18:3/18:2/18:2)+NH4	1.44402	0.54427						MG(16:0)+H	0.920744	0.882938					PC(42:11)+Na	1.9809	0.313215
TG(18:3/18:2/18:2)+NH4	0.936851	0.865966						TG(18:2/17:1/18:2)+NH4	0.681861	0.361037					PI(16:0/20:5)+NH4	2.15928	0.174201
TG(18:3/18:2/18:2)+NH4	0.892476	0.812883						TG(18:2/17:1/18:2)+NH4	0.754048	0.460579					TG(16:0/18:1/18:2)+NH4	0.728056	0.107156
TG(18:3/18:2/18:2)+NH4	0.690361	0.550368						TG(17:0/18:2/18:3)+NH4	0.890881	0.804095					PI(16:0/20:4)+NH4	2.00749	0.181765
TG(18:0/16:0/19:0)+NH4	1.13008	0.257255						PI(18:0/20:5)+H	0.94185	0.870066					LPE(20:0)+Na	3.04107	0.272914
TG(18:1/18:2/18:3)+NH4	1.02318	0.956914						PI(18:1/18:1)+Na	0.423983	0.23099					PC(43:6)+H	1.68969	0.103723
TG(16:0/16:0/22:6)+NH4	1.02381	0.899924						TG(18:0/18:1/18:2)+H	1.03125	0.763984					TG(18:3/13:0/22:6)+NH4	0.183871	0.0184782
TG(18:2/18:2/18:2)+NH4	0.81365	0.354955						PG(22:5/22:6)+NH4	0.631403	0.168508					TG(16:0/18:1/18:1)+NH4	0.730845	0.288717
TG(18:1/18:2/18:3)+NH4	0.678655	0.0644413						TG(18:4/18:3/18:4)+NH4	0.464143	0.421169					TG(16:0/18:3/20:4)+H	0.518014	0.00155992
PI(20:5/18:2)+NH4	0.565737	0.201805						TG(20:5/14:1/20:5)+NH4	0.350091	0.337847					TG(18:3/18:2/18:2)+H	0.469179	0.0247386
LPC(18:2)+Na	0.559808	0.239879						TG(18:1/17:1/18:2)+NH4	1.08249	0.735061					PC(44:12)+H	1.39606	0.0626058
TG(18:1/18:2/18:2)+NH4	0.808061	0.468158						LPC(19:0)+H	0.597736	0.255542					PC(44:12)+H	0.964442	0.885793
TG(18:1/18:2/18:2)+NH4	0.889515	0.550957						PI(18:0/20:4)+H	1.02357	0.924937					TG(18:4/17:1/18:3)+NH4	0.169803	0.0627995
TG(18:1/18:2/18:2)+NH4	0.933416	0.387144						PI(17:0/20:5)+NH4	0.415838	0.233179					TG(18:0/16:0/18:1)+NH4	1.26016	0.250799
TG(16:0/19:0/20:3)+H	1.21825	0.0349257						PC(44:7)+H	0.706916	0.436822					LPC(18:0e)+Na	2.37862	0.267628
PI(18:1/20:5)+NH4	0.525145	0.313985						TG(18:4/18:3/18:3)+NH4	0.481471	0.454559					TG(18:0/16:0/18:1)+NH4	1.00592	0.986333
TG(18:0/18:1/18:3)+NH4	0.628026	0.2318						TG(18:4/18:3/18:3)+NH4	0.349564	0.383123					PI(16:0/20:5)+Na	1.70684	0.227271
TG(18:1/18:1/18:2)+NH4	0.854603	0.280503						TG(19:1/16:0/18:2)+NH4	0.771515	0.318136					TG(18:1/18:2/18:3)+H	0.398974	0.11401
PI(18:0/20:5)+NH4	0.816543	0.600732						TG(17:0/18:1/18:2)+NH4	0.825358	0.185636					PC(44:11)+H	1.15602	0.561479
PI(18:1/20:4)+NH4	0.37117	0.172355						PG(22:6/22:6)+Na	0.959704	0.877482					PC(44:11)+H	1.41718	0.293286
TG(15:0/20:5/20:5)+NH4	0.498479	0.441305						PI(17:0/20:4)+NH4	0.345659	0.187826					PI(36:2)+NH4	0.633364	0.0720853
LPC(20:5)+H	0.43808	0.0916624						TG(18:3/18:3/18:3)+NH4	0.493802	0.381579					TG(18:3/17:1/18:3)+NH4	0.403808	0.00990457
TG(15:0/20:5/20:5)+NH4	0.327125	0.377895						Cer(d18:1/16:0)+H	0.735866	0.41816					PI(18:2/18:2)+Na	1.62548	0.136642
TG(18:0/18:1/18:2)+NH4	0.997439	0.965193						TG(18:4/18:2/18:3)+NH4	0.742168	0.522464					PC(42:7)+Na	0.899447	0.216887
PI(20:5/18:2)+Na	0.783614	0.572029						TG(18:4/18:2/18:3)+NH4	0.433511	0.368786					LPC(19:1)+H	1.76516	0.258007
PI(18:0/20:4)+NH4	0.909285	0.763071						TG(18:3/18:3/18:3)+NH4	0.619439	0.562868					PC(44:10)+H	1.21895	0.471697
TG(15:0/18:3/22:6)+NH4	0.909055	0.834558						TG(19:1/16:0/18:1)+NH4	0.820551	0.346321					TG(15:0/16:0/22:6)+NH4	0.319449	0.0114246
TG(15:0/18:3/22:6)+NH4	0.484634	0.451643						TG(54:2e)+NH4	0.609112	0.0758257					TG(15:0/16:0/22:6)+NH4	0.346161	0.00429949
TG(16:0/18:1/20:1)+NH4	1.10472	0.280382						TG(18:3/18:2/18:3)+NH4	0.64819	0.339584					PI(18:1/18:2)+Na	1.52333	0.282575
PI(18:1/20:5)+Na	0.736237	0.466056						TG(18:3/18:2/18:3)+NH4	0.542752	0.468798					TG(18:0/18:1/18:3)+H	0.615672	0.181593
TG(18:1/18:1/20:5)+H	1.26857	0.0693415						TG(18:3/18:2/18:3)+NH4	0.306289	0.320016					PG(22:6/22:6)+NH4	0.966125	0.939802
TG(20:5/17:1/18:2)+NH4	0.674503	0.336119						TG(18:3/18:2/18:3)+NH4	0.620961	0.459222					PC(42:6)+Na	0.738076	0.259167
LPC(20:4)+H	0.614914	0.466919						TG(19:1/16:0/18:0)+NH4	1.05548	0.199205					PC(42:6)+Na	1.74987	0.135869
TG(15:0/18:2/22:6)+NH4	0.687883	0.530778						LPC(18:3)+Na	0.278377	0.0509653					TG(16:0/17:0/20:5)+NH4	0.465255	0.00428184
TG(20:0/16:0/18:1)+NH4	0.986316	0.747295						TG(18:3/18:2/18:2)+NH4	1.44402	0.54427					LPC(20:0p)+H	2.01821	0.134092
PI(18:0/20:5)+Na	1.26181	0.0998082						TG(18:3/18:2/18:2)+NH4	0.936851	0.865966					MG(16:0)+H	1.24774	0.646044
PI(18:1/20:4)+Na	0.798665	0.512207						TG(18:3/18:2/18:2)+NH4	0.892476	0.812883					TG(18:2/17:1/18:2)+NH4	0.608632	0.291209
TG(16:0/17:1/22:6)+NH4	0.914341	0.655846						TG(18:3/18:2/18:2)+NH4	0.690361	0.550368					TG(18:2/17:1/18:2)+NH4	0.429468	0.00191369
TG(16:0e/18:1/22:6)+NH4	0.646904	0.408259						TG(18:0/16:0/19:0)+NH4	1.13008	0.257255					TG(17:0/18:2/18:3)+NH4	0.494198	0.0207765
TG(18:0/16:0/20:0)+NH4	1.3261	0.0691734						TG(18:1/18:2/18:3)+NH4	1.02318	0.956914					PI(18:0/20:5)+H	1.48156	0.176837
PI(18:0/20:4)+Na	1.08721	0.389344						TG(16:0/16:0/22:6)+NH4	1.02381	0.899924					PI(18:1/18:1)+Na	1.3425	0.410909
TG(20:3/17:1/18:2)+NH4	0.829492	0.694796						TG(18:2/18:2/18:2)+NH4	0.81365	0.354955					TG(18:0/18:1/18:2)+H	0.546169	0.00149402
TG(16:0/17:0/22:6)+NH4	0.812852	0.432463						TG(18:1/18:2/18:3)+NH4	0.678655	0.0644413					PG(22:5/22:6)+NH4	1.08909	0.867488
LPC(20:4)+H	0.394074	0.0562818						PI(20:5/18:2)+NH4	0.565737	0.201805					TG(18:4/18:3/18:4)+NH4	0.270361	0.00816805
TG(55:6)+NH4	0.661722	0.445057						LPC(18:2)+Na	0.559808	0.239879					TG(20:5/14:1/20:5)+NH4	0.275638	0.0021447
TG(16:0/17:0/22:6)+NH4	0.857305	0.422931						TG(18:1/18:2/18:2)+NH4	0.808061	0.468158					TG(18:1/17:1/18:2)+NH4	0.691738	0.195615
TG(16:0/17:0/22:6)+NH4	0.751398	0.497199						TG(18:1/18:2/18:2)+NH4	0.889515	0.550957					LPC(19:0)+H	2.05089	0.206188
TG(18:4/18:3/20:5)+NH4	0.38567	0.355954						TG(18:1/18:2/18:2)+NH4	0.933416	0.387144					PI(18:0/20:4)+H	0.932379	0.0185906
TG(18:4/18:3/20:5)+NH4	0.356526	0.384015						TG(16:0/19:0/20:3)+H	1.21825	0.0349257					PI(17:0/20:5)+NH4	2.07226	0.164074
TG(19:1/18:2/18:2)+NH4	0.813188	0.292557						PI(18:1/20:5)+NH4	0.525145	0.313985					PC(44:7)+H	1.38156	0.413673
TG(20:1/13:0/22:4)+NH4	0.916431	0.64977						TG(18:0/18:1/18:3)+NH4	0.628026	0.2318					TG(18:4/18:3/18:3)+NH4	0.269407	0.0838082
TG(18:4/18:2/20:5)+NH4	0.264559	0.387006						TG(18:1/18:1/18:2)+NH4	0.854603	0.280503					TG(18:4/18:3/18:3)+NH4	0.312331	0.00537925
TG(19:1/18:1/18:2)+NH4	0.884418	0.622005						PI(18:0/20:5)+NH4	0.816543	0.600732					TG(19:1/16:0/18:2)+NH4	0.746569	0.190189
TG(19:0/18:2/18:2)+NH4	0.785657	0.428767						PI(18:1/20:4)+NH4	0.37117	0.172355					TG(17:0/18:1/18:2)+NH4	0.762122	0.221608
LPC(20:3)+H	0.337382	0.125117						TG(15:0/20:5/20:5)+NH4	0.498479	0.441305					PG(22:6/22:6)+Na	0.743083	0.470475
PC(46:7)+H	0.614676	0.371955						LPC(20:5)+H	0.43808	0.0916624					PI(17:0/20:4)+NH4	1.78705	0.173838
TG(16:0/20:5/20:5)+NH4	0.669718	0.579349						TG(15:0/20:5/20:5)+NH4	0.327125	0.377895					TG(18:3/18:3/18:3)+NH4	0.306988	0.0104128
TG(18:3/18:2/20:5)+NH4	0.439457	0.392384						TG(18:0/18:1/18:2)+NH4	0.997439	0.965193					Cer(d18:1/16:0)+H	0.760523	0.418304
TG(18:3/18:2/20:5)+NH4	0.599534	0.472433						PI(20:5/18:2)+Na	0.783614	0.572029					TG(18:4/18:2/18:3)+NH4	0.214365	0.000156773
TG(20:0/17:1/18:2)+NH4	0.93571	0.631596						PI(18:0/20:4)+NH4	0.909285	0.763071					TG(18:4/18:2/18:3)+NH4	0.285247	0.00306561
TG(20:1/17:1/18:1)+NH4	1.01861	0.923028						TG(15:0/18:3/22:6)+NH4	0.909055	0.834558					TG(18:3/18:3/18:3)+NH4	0.226392	0.00889044
TG(18:4/18:3/20:5)+Na	0.797119	0.733217						TG(15:0/18:3/22:6)+NH4	0.484634	0.451643					TG(19:1/16:0/18:1)+NH4	0.723693	0.261325
PC(46:6)+H	0.431374	0.231968						TG(16:0/18:1/20:1)+NH4	1.10472	0.280382					TG(54:2e)+NH4	0.720594	0.286497
TG(16:0/18:3/22:6)+NH4	0.855102	0.753814						PI(18:1/20:5)+Na	0.736237	0.466056					TG(18:3/18:2/18:3)+NH4	0.263053	0.0156614
TG(20:5/18:2/18:2)+NH4	0.669049	0.471575						TG(18:1/18:1/20:5)+H	1.26857	0.0693415					TG(19:1/16:0/18:0)+NH4	0.521369	0.0326104
LPC(20:3)+H	1.31524	0.728797						TG(20:5/17:1/18:2)+NH4	0.674503	0.336119					LPC(18:3)+Na	2.25067	0.0410409
TG(18:3/18:2/20:4)+NH4	0.343578	0.303883						LPC(20:4)+H	0.614914	0.466919					TG(18:3/18:2/18:2)+NH4	0.141128	0.0748053
TG(17:0/18:1/20:1)+NH4	0.860939	0.584106						TG(15:0/18:2/22:6)+NH4	0.687883	0.530778					TG(18:0/16:0/19:0)+NH4	0.34153	0.000528099
TG(19:0/18:1/18:1)+NH4	0.714096	0.0839431						TG(20:0/16:0/18:1)+NH4	0.986316	0.747295					PI(20:5/18:2)+NH4	1.74379	0.155806
TG(18:2/18:2/20:4)+NH4	0.467779	0.445979						PI(18:0/20:5)+Na	1.26181	0.0998082					LPC(18:2)+Na	1.68218	0.194096
TG(18:1/18:3/20:4)+NH4	1.19749	0.699511						PI(18:1/20:4)+Na	0.798665	0.512207					TG(18:1/18:2/18:2)+NH4	0.566672	0.0181634
TG(18:2/18:2/20:4)+NH4	1.06857	0.844155						TG(16:0/17:1/22:6)+NH4	0.914341	0.655846					TG(18:1/18:2/18:2)+NH4	0.774429	0.247531
TG(16:0/18:2/22:6)+NH4	0.824954	0.573811						TG(16:0e/18:1/22:6)+NH4	0.646904	0.408259					TG(16:0/19:0/20:3)+H	0.821261	0.0333334
TG(16:0/16:1/23:0)+NH4	0.97724	0.163098						TG(18:0/16:0/20:0)+NH4	1.3261	0.0691734					PI(18:1/20:5)+NH4	1.68461	0.185843
TG(18:3/18:2/20:5)+Na	1.13708	0.716959						PI(18:0/20:4)+Na	1.08721	0.389344					TG(18:0/18:1/18:3)+NH4	1.20815	0.642678
TG(18:1/18:2/20:4)+NH4	1.03856	0.89557						TG(20:3/17:1/18:2)+NH4	0.829492	0.694796					TG(18:1/18:1/18:2)+NH4	0.572215	0.0283155
LPE(22:6)+Na	0.935088	0.784964						TG(16:0/17:0/22:6)+NH4	0.812852	0.432463					PI(18:0/20:5)+NH4	1.64967	0.10895
WE(21:1)+NH4	0.490633	0.359233						LPC(20:4)+H	0.394074	0.0562818					PI(18:1/20:4)+NH4	1.48465	0.245877
TG(16:0/18:1/22:6)+NH4	1.16282	0.548799						TG(55:6)+NH4	0.661722	0.445057					TG(15:0/20:5/20:5)+NH4	0.260496	0.00404992
TG(16:0/16:0/23:0)+NH4	1.13498	0.191618						TG(16:0/17:0/22:6)+NH4	0.857305	0.422931					LPC(20:5)+H	1.5907	0.16527
PI(40:8)+NH4	0.548617	0.0104793						TG(16:0/17:0/22:6)+NH4	0.751398	0.497199					TG(15:0/20:5/20:5)+NH4	0.204854	0.00319829
TG(56:6)+NH4	1.32677	0.38654						TG(18:4/18:3/20:5)+NH4	0.38567	0.355954					TG(18:0/18:1/18:2)+NH4	0.799646	0.229612
TG(16:0/18:1/22:5)+NH4	0.951346	0.806641						TG(18:4/18:3/20:5)+NH4	0.356526	0.384015					PI(20:5/18:2)+Na	1.48177	0.224966
TG(18:0/16:0/22:6)+NH4	0.93162	0.745688						TG(19:1/18:2/18:2)+NH4	0.813188	0.292557					PI(18:0/20:4)+NH4	0.972427	0.190168
TG(18:0/18:1/20:5)+NH4	0.928556	0.798704						TG(20:1/13:0/22:4)+NH4	0.916431	0.64977					TG(15:0/18:3/22:6)+NH4	0.182375	0.00769967
PI(18:1/22:6)+NH4	0.53496	0.0325588						TG(18:4/18:2/20:5)+NH4	0.264559	0.387006					TG(15:0/18:3/22:6)+NH4	0.236259	0.0336318
TG(18:1/18:2/20:2)+NH4	0.735464	0.295717						TG(19:1/18:1/18:2)+NH4	0.884418	0.622005					PI(18:1/20:5)+Na	1.36765	0.199136
TG(18:0/18:1/20:4)+NH4	1.11075	0.474539						TG(19:0/18:2/18:2)+NH4	0.785657	0.428767					TG(18:1/18:1/20:5)+H	0.945206	0.587856
PC(19:2)+H	0.638453	0.0695765						LPC(20:3)+H	0.337382	0.125117					TG(20:5/17:1/18:2)+NH4	0.316797	0.0181865
TG(18:1/18:2/20:2)+NH4	1.69905	0.347305						PC(46:7)+H	0.614676	0.371955					LPC(20:4)+H	1.2781	0.691675
TG(18:0/18:0/20:5)+NH4	0.971611	0.89142						TG(16:0/20:5/20:5)+NH4	0.669718	0.579349					TG(15:0/18:2/22:6)+NH4	0.262739	0.000872174
TG(18:1/18:2/20:4)+Na	1.24802	0.178974						TG(18:3/18:2/20:5)+NH4	0.439457	0.392384					PI(18:0/20:5)+Na	1.02184	0.814557
TG(19:1/19:1/19:1)+H	1.06198	0.626067						TG(18:3/18:2/20:5)+NH4	0.599534	0.472433					PI(18:1/20:4)+Na	1.20761	0.47381
PI(18:0/22:6)+NH4	0.90423	0.64506						TG(20:0/17:1/18:2)+NH4	0.93571	0.631596					TG(16:0/17:1/22:6)+NH4	0.410716	0.0378018
TG(20:1/18:1/18:2)+NH4	1.00079	0.9974						TG(20:1/17:1/18:1)+NH4	1.01861	0.923028					TG(16:0e/18:1/22:6)+NH4	0.38941	0.17943
TG(18:0/18:0/20:4)+NH4	0.89862	0.19358						TG(18:4/18:3/20:5)+Na	0.797119	0.733217					PI(18:0/20:4)+Na	0.909833	0.345984
TG(18:1/18:2/22:6)+H	0.972412	0.862654						PC(46:6)+H	0.431374	0.231968					TG(20:3/17:1/18:2)+NH4	0.385856	0.130487
PI(40:5)+NH4	0.539385	0.286259						TG(16:0/18:3/22:6)+NH4	0.855102	0.753814					TG(16:0/17:0/22:6)+NH4	0.381537	0.0320576
TG(18:3/17:1/22:6)+NH4	0.746009	0.524603						TG(20:5/18:2/18:2)+NH4	0.669049	0.471575					LPC(20:4)+H	1.3889	0.391744
LPC(20:2)+H	0.863714	0.682662						LPC(20:3)+H	1.31524	0.728797					TG(55:6)+NH4	0.795476	0.707792
TG(18:4/17:1/22:5)+NH4	0.570165	0.346661						TG(18:3/18:2/20:4)+NH4	0.343578	0.303883					TG(16:0/17:0/22:6)+NH4	0.407501	0.00500891
TG(20:1/18:1/18:1)+NH4	1.11246	0.325763						TG(17:0/18:1/20:1)+NH4	0.860939	0.584106					TG(16:0/17:0/22:6)+NH4	0.564516	0.0429602
TG(18:1/18:1/22:6)+H	1.13117	0.722444						TG(19:0/18:1/18:1)+NH4	0.714096	0.0839431					TG(18:4/18:3/20:5)+NH4	0.288198	0.00516272
PI(40:4)+NH4	1.105	0.397059						TG(18:2/18:2/20:4)+NH4	0.467779	0.445979					TG(18:4/18:3/20:5)+NH4	0.184666	0.00173478
TG(18:2/17:1/22:6)+NH4	0.802562	0.663444						TG(18:1/18:3/20:4)+NH4	1.19749	0.699511					TG(19:1/18:2/18:2)+NH4	0.512336	0.0779721
TG(18:3/17:1/22:5)+NH4	0.928407	0.754384						TG(18:2/18:2/20:4)+NH4	1.06857	0.844155					TG(20:1/13:0/22:4)+NH4	0.765479	0.278539
TG(16:0/18:2/22:0)+NH4	0.965951	0.35632						TG(16:0/18:2/22:6)+NH4	0.824954	0.573811					TG(18:4/18:2/20:5)+NH4	0.454358	0.0335517
TG(17:0/18:2/22:6)+NH4	0.599554	0.403933						TG(16:0/16:1/23:0)+NH4	0.97724	0.163098					TG(19:1/18:1/18:2)+NH4	0.71821	0.413052
TG(17:0/18:2/22:6)+NH4	0.771041	0.525377						TG(18:3/18:2/20:5)+Na	1.13708	0.716959					TG(19:0/18:2/18:2)+NH4	0.764161	0.142266
TG(22:5/17:1/18:2)+NH4	0.62704	0.267827						TG(18:1/18:2/20:4)+NH4	1.03856	0.89557					LPC(20:3)+H	2.49997	0.16277
LPC(20:1)+H	0.495099	0.0315489						LPE(22:6)+Na	0.935088	0.784964					PC(46:7)+H	1.06966	0.752978
TG(16:0/18:1/22:0)+NH4	1.04162	0.471436						WE(21:1)+NH4	0.490633	0.359233					TG(20:0/17:1/18:2)+NH4	0.975965	0.888586
TG(18:1/17:1/22:5)+NH4	1.69573	0.181799						TG(16:0/18:1/22:6)+NH4	1.16282	0.548799					TG(20:1/17:1/18:1)+NH4	0.750592	0.337041
TG(17:0/18:2/22:5)+NH4	0.643858	0.241408						TG(16:0/16:0/23:0)+NH4	1.13498	0.191618					TG(18:4/18:3/20:5)+Na	0.219502	0.00121284
TG(17:0/18:1/22:6)+NH4	0.456645	0.164684						PI(40:8)+NH4	0.548617	0.0104793					PC(46:6)+H	1.41117	0.132345
TG(16:0/16:0/24:0)+NH4	1.18931	0.149011						TG(56:6)+NH4	1.32677	0.38654					LPC(20:3)+H	0.527536	0.478689
TG(18:3/20:5/20:5)+NH4	0.418905	0.415064						TG(16:0/18:1/22:5)+NH4	0.951346	0.806641					TG(18:3/18:2/20:4)+NH4	0.492679	0.11485
TG(18:3/18:3/22:6)+NH4	0.482071	0.445378						TG(18:0/16:0/22:6)+NH4	0.93162	0.745688					TG(19:0/18:1/18:1)+NH4	1.13098	0.577488
TG(16:1/20:5/22:6)+NH4	0.43466	0.435091						TG(18:0/18:1/20:5)+NH4	0.928556	0.798704					TG(18:1/18:3/20:4)+NH4	0.227801	0.0512333
TG(14:0/22:6/22:6)+NH4	0.562911	0.47076						PI(18:1/22:6)+NH4	0.53496	0.0325588					TG(16:0/16:1/23:0)+NH4	0.398726	0.000797622
TG(16:0/20:5/22:6)+NH4	0.680966	0.517688						TG(18:1/18:2/20:2)+NH4	0.735464	0.295717					TG(18:3/18:2/20:5)+Na	0.392208	0.00594499
LPC(20:1)+H	0.794028	0.575746						TG(18:0/18:1/20:4)+NH4	1.11075	0.474539					LPE(22:6)+Na	0.935943	0.751762
TG(18:3/18:3/22:5)+NH4	0.99043	0.983443						PC(19:2)+H	0.638453	0.0695765					WE(21:1)+NH4	1.14586	0.768549
TG(18:3/18:2/22:6)+NH4	0.544186	0.468237						TG(18:1/18:2/20:2)+NH4	1.69905	0.347305					TG(16:0/16:0/23:0)+NH4	0.281144	0.00036544
TG(18:3/18:2/22:6)+NH4	0.725585	0.620725						TG(18:0/18:0/20:5)+NH4	0.971611	0.89142					PI(40:8)+NH4	1.14937	0.451879
TG(18:2/18:2/21:0)+NH4	0.904907	0.738924						TG(18:1/18:2/20:4)+Na	1.24802	0.178974					TG(18:0/18:1/20:5)+NH4	0.705575	0.271522
TG(18:3/18:2/22:5)+NH4	0.804762	0.71548						TG(19:1/19:1/19:1)+H	1.06198	0.626067					PI(18:1/22:6)+NH4	1.31677	0.190806
TG(18:2/18:2/22:6)+NH4	0.918683	0.851217						PI(18:0/22:6)+NH4	0.90423	0.64506					TG(18:1/18:2/20:2)+NH4	0.634873	0.304329
TG(58:10)+NH4	0.723423	0.662248						TG(20:1/18:1/18:2)+NH4	1.00079	0.9974					PC(19:2)+H	1.122	0.666997
TG(18:0/20:5/20:5)+NH4	0.8762	0.750616						TG(18:0/18:0/20:4)+NH4	0.89862	0.19358					TG(18:1/18:2/20:2)+NH4	0.614578	0.397919
TG(16:0/18:2/23:1)+NH4	0.717106	0.22353						TG(18:1/18:2/22:6)+H	0.972412	0.862654					TG(18:0/18:0/20:5)+NH4	0.398717	0.00379861
LPC(20:0)+H	0.52417	0.148629						PI(40:5)+NH4	0.539385	0.286259					TG(18:1/18:2/20:4)+Na	0.506457	0.0400922
TG(16:0/18:3/23:0)+NH4	0.839168	0.320589						TG(18:3/17:1/22:6)+NH4	0.746009	0.524603					TG(19:1/19:1/19:1)+H	0.79249	0.197091
TG(18:1/18:3/22:5)+NH4	0.914982	0.844579						LPC(20:2)+H	0.863714	0.682662					PI(18:0/22:6)+NH4	1.04435	0.789632
TG(18:1/18:2/22:6)+NH4	0.876832	0.693605						TG(18:4/17:1/22:5)+NH4	0.570165	0.346661					TG(18:0/18:0/20:4)+NH4	0.476106	0.00260451
TG(22:5/18:2/18:2)+NH4	0.73658	0.500043						TG(20:1/18:1/18:1)+NH4	1.11246	0.325763					TG(18:1/18:2/22:6)+H	0.567457	0.0127546
TG(16:0/18:2/23:0)+NH4	0.961861	0.810085						TG(18:1/18:1/22:6)+H	1.13117	0.722444					PI(40:5)+NH4	1.16956	0.718885
PG(48:0)+H	0.815864	0.265156						PI(40:4)+NH4	1.105	0.397059					TG(18:3/17:1/22:6)+NH4	0.279196	0.035481
TG(18:1/18:2/22:5)+NH4	0.866451	0.669268						TG(18:2/17:1/22:6)+NH4	0.802562	0.663444					LPC(20:2)+H	1.40808	0.568327
TG(18:1/18:1/22:6)+NH4	1.03603	0.939034						TG(18:3/17:1/22:5)+NH4	0.928407	0.754384					TG(18:4/17:1/22:5)+NH4	0.406631	0.00743216
TG(16:0/18:1/23:0)+NH4	1.05034	0.157636						TG(16:0/18:2/22:0)+NH4	0.965951	0.35632					TG(20:1/18:1/18:1)+NH4	0.741585	0.108748
TG(18:1/18:1/22:5)+NH4	0.597573	0.0949009						TG(17:0/18:2/22:6)+NH4	0.599554	0.403933					TG(18:1/18:1/22:6)+H	0.880597	0.743299
Cer(d17:1/18:0)+H	0.628033	0.326331						TG(17:0/18:2/22:6)+NH4	0.771041	0.525377					PI(40:4)+NH4	0.979058	0.73453
TG(18:0/18:1/22:6)+NH4	0.94367	0.673153						TG(22:5/17:1/18:2)+NH4	0.62704	0.267827					TG(18:3/17:1/22:5)+NH4	0.313867	0.000471181
TG(18:0/16:0/23:0)+NH4	0.985988	0.938482						LPC(20:1)+H	0.495099	0.0315489					TG(16:0/18:2/22:0)+NH4	0.755528	0.239707
TG(18:0/18:0/22:6)+NH4	1.02191	0.940906						TG(16:0/18:1/22:0)+NH4	1.04162	0.471436					TG(17:0/18:2/22:6)+NH4	0.293832	0.0114108
TG(18:0/18:1/22:5)+NH4	0.998602	0.994155						TG(18:1/17:1/22:5)+NH4	1.69573	0.181799					TG(17:0/18:2/22:6)+NH4	0.362641	0.00163419
TG(15:0/22:6/22:6)+NH4	0.625287	0.543939						TG(17:0/18:2/22:5)+NH4	0.643858	0.241408					TG(22:5/17:1/18:2)+NH4	0.440474	0.00558298
TG(15:0/22:6/22:6)+NH4	0.588642	0.459117						TG(17:0/18:1/22:6)+NH4	0.456645	0.164684					LPC(20:1)+H	1.62157	0.141174
TG(20:5/17:1/22:6)+NH4	0.472458	0.383998						TG(16:0/16:0/24:0)+NH4	1.18931	0.149011					TG(18:1/17:1/22:5)+NH4	0.429806	0.0567366
TG(58:5)+NH4	0.9439	0.896631						TG(18:3/20:5/20:5)+NH4	0.418905	0.415064					TG(17:0/18:2/22:5)+NH4	0.360056	0.00830025
TG(18:0/18:0/22:5)+NH4	0.946419	0.868332						TG(18:3/18:3/22:6)+NH4	0.482071	0.445378					TG(17:0/18:1/22:6)+NH4	0.367816	0.0147804
TG(22:1/18:2/18:2)+NH4	0.669575	0.0717268						TG(16:1/20:5/22:6)+NH4	0.43466	0.435091					TG(16:0/16:0/24:0)+NH4	0.266428	0.0010026
PC(21:4p)+H	1.65536	0.52205						TG(14:0/22:6/22:6)+NH4	0.562911	0.47076					TG(18:3/20:5/20:5)+NH4	0.240686	0.000240898
TG(20:5/17:1/22:5)+NH4	0.671976	0.602089						TG(16:0/20:5/22:6)+NH4	0.680966	0.517688					TG(18:3/18:3/22:6)+NH4	0.247804	0.00708947
TG(17:0/20:5/22:6)+NH4	0.840826	0.678989						LPC(20:1)+H	0.794028	0.575746					TG(16:1/20:5/22:6)+NH4	0.201027	0.000158217
TG(18:1/18:2/22:1)+NH4	0.860131	0.0795802						TG(18:3/18:3/22:5)+NH4	0.99043	0.983443					TG(14:0/22:6/22:6)+NH4	0.203175	6.83336e-05
TG(17:0/20:5/22:5)+NH4	0.990552	0.974005						TG(18:3/18:2/22:6)+NH4	0.544186	0.468237					LPC(20:1)+H	1.60706	0.517098
TG(20:1/18:1/20:1)+NH4	1.10999	0.17303						TG(18:3/18:2/22:6)+NH4	0.725585	0.620725					TG(18:3/18:3/22:5)+NH4	0.199311	0.00288417
TG(16:0/18:2/24:0)+NH4	0.849707	0.583707						TG(18:2/18:2/21:0)+NH4	0.904907	0.738924					TG(18:2/18:2/21:0)+NH4	0.977221	0.90525
TG(18:0/20:1/20:1)+NH4	0.749931	0.17702						TG(18:3/18:2/22:5)+NH4	0.804762	0.71548					TG(58:10)+NH4	0.261725	0.00312463
TG(20:0/18:2/20:0)+NH4	1.28553	0.629137						TG(18:2/18:2/22:6)+NH4	0.918683	0.851217					TG(18:0/20:5/20:5)+NH4	0.318907	0.00912637
TG(20:5/20:5/20:5)+NH4	0.318716	0.360153						TG(58:10)+NH4	0.723423	0.662248					TG(16:0/18:2/23:1)+NH4	0.965249	0.814686
TG(19:1/18:1/22:6)+NH4	1.27674	0.482952						TG(18:0/20:5/20:5)+NH4	0.8762	0.750616					LPC(20:0)+H	2.46526	0.129161
PC(21:3e)+H	0.406628	0.153588						TG(16:0/18:2/23:1)+NH4	0.717106	0.22353					TG(16:0/18:3/23:0)+NH4	0.497774	0.00804353
TG(16:0/18:1/24:0)+NH4	1.02362	0.638846						LPC(20:0)+H	0.52417	0.148629					TG(16:0/18:2/23:0)+NH4	0.466146	0.0260772
TG(18:3/20:5/22:6)+NH4	0.31399	0.385626						TG(16:0/18:3/23:0)+NH4	0.839168	0.320589					PG(48:0)+H	0.840337	0.396747
TG(18:3/20:5/22:6)+NH4	0.440199	0.403652						TG(18:1/18:3/22:5)+NH4	0.914982	0.844579					TG(18:1/18:1/22:5)+NH4	0.515637	0.127125
TG(19:0/18:1/22:6)+NH4	0.77211	0.422192						TG(18:1/18:2/22:6)+NH4	0.876832	0.693605					Cer(d17:1/18:0)+H	0.83266	0.509057
TG(18:0/16:0/24:0)+NH4	0.943482	0.770905						TG(22:5/18:2/18:2)+NH4	0.73658	0.500043					TG(18:0/16:0/23:0)+NH4	0.258575	0.00619299
TG(20:5/18:2/22:6)+NH4	0.368537	0.32689						TG(16:0/18:2/23:0)+NH4	0.961861	0.810085					TG(15:0/22:6/22:6)+NH4	0.163034	2.40088e-05
TG(60:13)+NH4	0.59533	0.567029						PG(48:0)+H	0.815864	0.265156					TG(15:0/22:6/22:6)+NH4	0.196203	0.000474848
TG(18:3/20:4/22:6)+NH4	1.01246	0.982154						TG(18:1/18:2/22:5)+NH4	0.866451	0.669268					TG(20:5/17:1/22:6)+NH4	0.281481	0.000999942
TG(19:0/18:1/22:5)+NH4	0.810181	0.398098						TG(18:1/18:1/22:6)+NH4	1.03603	0.939034					TG(58:5)+NH4	0.580861	0.390074
TG(16:0/21:0/22:6)+NH4	0.995287	0.989347						TG(16:0/18:1/23:0)+NH4	1.05034	0.157636					TG(22:1/18:2/18:2)+NH4	0.644081	0.0969536
PC(20:2)+H	0.457123	0.156705						TG(18:1/18:1/22:5)+NH4	0.597573	0.0949009					PC(21:4p)+H	0.572597	0.492685
TG(20:5/20:5/20:5)+Na	0.621171	0.534016						Cer(d17:1/18:0)+H	0.628033	0.326331					TG(20:5/17:1/22:5)+NH4	0.21168	0.00729723
TG(16:0/22:6/22:6)+NH4	0.76328	0.627673						TG(18:0/18:1/22:6)+NH4	0.94367	0.673153					TG(17:0/20:5/22:6)+NH4	0.220541	0.000508001
TG(18:1/20:5/22:6)+NH4	0.672723	0.488123						TG(18:0/16:0/23:0)+NH4	0.985988	0.938482					TG(18:1/18:2/22:1)+NH4	0.81678	0.367996
TG(18:2/20:4/22:6)+NH4	0.747932	0.686405						TG(18:0/18:0/22:6)+NH4	1.02191	0.940906					TG(17:0/20:5/22:5)+NH4	0.215499	0.0217647
TG(18:2/18:2/23:1)+NH4	0.817457	0.356157						TG(18:0/18:1/22:5)+NH4	0.998602	0.994155					TG(20:1/18:1/20:1)+NH4	0.612465	0.042468
TG(18:3/18:2/23:0)+NH4	0.613491	0.176179						TG(15:0/22:6/22:6)+NH4	0.625287	0.543939					TG(16:0/18:2/24:0)+NH4	0.598459	0.186982
TG(18:1/20:4/22:6)+NH4	0.760768	0.409107						TG(15:0/22:6/22:6)+NH4	0.588642	0.459117					TG(18:0/20:1/20:1)+NH4	1.08515	0.795419
TG(22:5/18:2/20:4)+NH4	0.748484	0.658258						TG(20:5/17:1/22:6)+NH4	0.472458	0.383998					TG(20:0/18:2/20:0)+NH4	0.830042	0.528806
TG(18:0/20:5/22:6)+NH4	0.823224	0.568512						TG(58:5)+NH4	0.9439	0.896631					TG(20:5/20:5/20:5)+NH4	0.232793	0.00181917
TG(16:0/22:5/22:6)+NH4	0.800643	0.542517						TG(18:0/18:0/22:5)+NH4	0.946419	0.868332					TG(19:1/18:1/22:6)+NH4	0.321235	0.0721598
Cer(d18:1/18:2)+H	0.949688	0.893887						TG(22:1/18:2/18:2)+NH4	0.669575	0.0717268					PC(21:3e)+H	2.84663	0.102444
WE(2:0/20:2)+NH4	0.749762	0.5104						PC(21:4p)+H	1.65536	0.52205					TG(18:3/20:5/22:6)+NH4	0.209214	0.000100251
TG(18:1/18:2/23:1)+NH4	0.550495	0.129523						TG(20:5/17:1/22:5)+NH4	0.671976	0.602089					TG(18:3/20:5/22:6)+NH4	0.180067	0.000155119
TG(20:2/18:2/22:6)+NH4	1.36372	0.272482						TG(17:0/20:5/22:6)+NH4	0.840826	0.678989					TG(19:0/18:1/22:6)+NH4	0.302466	0.00012209
TG(18:1/18:2/23:0)+NH4	0.788289	0.192701						TG(18:1/18:2/22:1)+NH4	0.860131	0.0795802					TG(18:0/16:0/24:0)+NH4	0.255815	0.00921079
TG(18:1/18:2/23:0)+NH4	0.797025	0.395145						TG(17:0/20:5/22:5)+NH4	0.990552	0.974005					TG(60:13)+NH4	0.176254	0.000394208
PG(50:1)+H	0.882892	0.332629						TG(20:1/18:1/20:1)+NH4	1.10999	0.17303					TG(18:3/20:4/22:6)+NH4	0.18776	0.006062
TG(18:1/20:2/22:6)+NH4	0.968654	0.826912						TG(16:0/18:2/24:0)+NH4	0.849707	0.583707					TG(19:0/18:1/22:5)+NH4	0.416376	0.00340931
TG(20:2/18:2/22:5)+NH4	0.799714	0.168067						TG(18:0/20:1/20:1)+NH4	0.749931	0.17702					TG(16:0/21:0/22:6)+NH4	0.331117	0.0124274
TG(20:2/18:2/22:5)+NH4	0.889345	0.0747993						TG(20:0/18:2/20:0)+NH4	1.28553	0.629137					PC(20:2)+H	1.51589	0.387501
TG(25:0/16:0/18:2)+NH4	0.944975	0.639954						TG(20:5/20:5/20:5)+NH4	0.318716	0.360153					TG(20:5/20:5/20:5)+Na	0.195987	0.00170773
PG(50:0)+H	1.09625	0.400724						TG(19:1/18:1/22:6)+NH4	1.27674	0.482952					TG(18:2/20:4/22:6)+NH4	0.164913	0.0754741
LPC(20:5)+Na	0.401796	0.145698						PC(21:3e)+H	0.406628	0.153588					TG(18:2/18:2/23:1)+NH4	0.704453	0.292283
TG(20:1/18:1/22:6)+NH4	0.820212	0.280292						TG(16:0/18:1/24:0)+NH4	1.02362	0.638846					TG(18:3/18:2/23:0)+NH4	0.466373	0.00885309
TG(20:1/18:2/22:5)+NH4	0.863172	0.641745						TG(18:3/20:5/22:6)+NH4	0.31399	0.385626					Cer(d18:1/18:2)+H	0.88975	0.723664
TG(18:1/20:2/22:5)+NH4	0.697287	0.333128						TG(18:3/20:5/22:6)+NH4	0.440199	0.403652					WE(2:0/20:2)+NH4	1.12361	0.739578
TG(25:0/16:0/18:1)+NH4	0.889024	0.294187						TG(19:0/18:1/22:6)+NH4	0.77211	0.422192					TG(18:1/18:2/23:1)+NH4	0.98525	0.958383
TG(20:1/18:1/22:5)+NH4	0.637894	0.210401						TG(18:0/16:0/24:0)+NH4	0.943482	0.770905					TG(18:1/18:2/23:0)+NH4	0.416138	0.00500147
TG(20:0/18:1/22:6)+NH4	0.83928	0.588314						TG(20:5/18:2/22:6)+NH4	0.368537	0.32689					TG(18:1/18:2/23:0)+NH4	0.874027	0.61506
TG(20:1/18:1/22:5)+NH4	0.813625	0.413239						TG(60:13)+NH4	0.59533	0.567029					PG(50:1)+H	0.911686	0.641174
TG(25:0/16:0/18:0)+NH4	0.897984	0.575079						TG(18:3/20:4/22:6)+NH4	1.01246	0.982154					TG(20:2/18:2/22:5)+NH4	0.341509	0.00376356
TG(22:6/17:1/22:6)+NH4	0.679739	0.592634						TG(19:0/18:1/22:5)+NH4	0.810181	0.398098					TG(20:2/18:2/22:5)+NH4	0.495598	0.0399996
TG(16:0/22:0/22:6)+NH4	0.72214	0.420838						TG(16:0/21:0/22:6)+NH4	0.995287	0.989347					TG(25:0/16:0/18:2)+NH4	0.361697	0.00317363
Cer(d18:1/18:1)+H	0.887878	0.718799						PC(20:2)+H	0.457123	0.156705					PG(50:0)+H	0.632126	0.0414345
TG(18:0/20:1/22:5)+NH4	0.784949	0.392537						TG(20:5/20:5/20:5)+Na	0.621171	0.534016					LPC(20:5)+Na	1.57102	0.215621
TG(22:5/17:1/22:6)+NH4	0.840497	0.67582						TG(16:0/22:6/22:6)+NH4	0.76328	0.627673					TG(20:1/18:2/22:5)+NH4	0.678679	0.39474
TG(16:0/20:5/24:0)+NH4	0.669315	0.269693						TG(18:1/20:5/22:6)+NH4	0.672723	0.488123					TG(25:0/16:0/18:1)+NH4	0.300302	0.00371639
TG(24:1/18:2/18:2)+NH4	0.691472	0.407255						TG(18:2/20:4/22:6)+NH4	0.747932	0.686405					TG(20:1/18:1/22:5)+NH4	0.399495	0.0165729
TG(20:1/20:1/20:3)+NH4	0.529926	0.43133						TG(18:2/18:2/23:1)+NH4	0.817457	0.356157					TG(25:0/16:0/18:0)+NH4	0.337887	0.0239147
TG(18:1/18:2/24:1)+NH4	0.473052	0.262039						TG(18:3/18:2/23:0)+NH4	0.613491	0.176179					TG(22:6/17:1/22:6)+NH4	0.17593	0.00014689
TG(60:3)+NH4	0.887423	0.551474						TG(18:1/20:4/22:6)+NH4	0.760768	0.409107					TG(16:0/22:0/22:6)+NH4	0.278045	0.000242498
TG(18:1/18:2/24:0)+NH4	0.72716	0.421226						TG(22:5/18:2/20:4)+NH4	0.748484	0.658258					Cer(d18:1/18:1)+H	0.620613	0.377807
TG(20:5/20:5/22:6)+NH4	0.299881	0.352327						TG(18:0/20:5/22:6)+NH4	0.823224	0.568512					TG(22:5/17:1/22:6)+NH4	0.223674	0.000430764
LPC(20:4)+Na	0.394287	0.0682221						TG(16:0/22:5/22:6)+NH4	0.800643	0.542517					TG(16:0/20:5/24:0)+NH4	0.461203	0.00556488
PG(32:0/18:2)+NH4	0.3709	0.21043						Cer(d18:1/18:2)+H	0.949688	0.893887					TG(24:1/18:2/18:2)+NH4	0.612273	0.133274
TG(26:0/16:0/18:2)+NH4	0.893556	0.208705						WE(2:0/20:2)+NH4	0.749762	0.5104					TG(20:1/20:1/20:3)+NH4	0.663804	0.293025
TG(18:3/22:6/22:6)+NH4	0.540154	0.355036						TG(18:1/18:2/23:1)+NH4	0.550495	0.129523					TG(18:1/18:2/24:1)+NH4	0.669465	0.136036
TG(26:0/16:0/18:1)+NH4	0.901169	0.49397						TG(20:2/18:2/22:6)+NH4	1.36372	0.272482					TG(60:3)+NH4	0.919801	0.681891
TG(18:3/22:5/22:6)+NH4	0.50572	0.428856						TG(18:1/18:2/23:0)+NH4	0.788289	0.192701					TG(18:1/18:2/24:0)+NH4	0.899831	0.607137
TG(18:2/22:6/22:6)+NH4	0.497522	0.43432						TG(18:1/18:2/23:0)+NH4	0.797025	0.395145					TG(20:5/20:5/22:6)+NH4	0.245257	0.000369313
TG(62:14)+NH4	0.544148	0.543257						PG(50:1)+H	0.882892	0.332629					LPC(20:4)+Na	1.4524	0.381441
TG(18:1/21:0/22:6)+NH4	0.709621	0.376025						TG(18:1/20:2/22:6)+NH4	0.968654	0.826912					PG(32:0/18:2)+NH4	0.578751	0.173723
TG(22:5/18:2/22:6)+NH4	0.664211	0.421171						TG(20:2/18:2/22:5)+NH4	0.799714	0.168067					TG(18:3/22:6/22:6)+NH4	0.189995	0.000293938
TG(18:1/22:6/22:6)+NH4	0.922421	0.861927						TG(20:2/18:2/22:5)+NH4	0.889345	0.0747993					TG(26:0/16:0/18:1)+NH4	0.288325	0.0094132
Cer(d18:1/18:0)+H	0.652128	0.360786						TG(25:0/16:0/18:2)+NH4	0.944975	0.639954					TG(18:3/22:5/22:6)+NH4	0.141555	0.000198976
TG(18:3/22:5/22:5)+NH4	0.746582	0.631449						PG(50:0)+H	1.09625	0.400724					TG(62:14)+NH4	0.166268	0.000284425
TG(18:3/22:6/22:6)+Na	0.906663	0.776						LPC(20:5)+Na	0.401796	0.145698					TG(18:1/21:0/22:6)+NH4	0.39589	0.000777222
TG(18:4/22:4/22:4)+NH4	0.817187	0.700441						TG(20:1/18:1/22:6)+NH4	0.820212	0.280292					Cer(d18:1/18:0)+H	0.692935	0.317101
TG(22:5/18:2/22:5)+NH4	0.905069	0.775259						TG(20:1/18:2/22:5)+NH4	0.863172	0.641745					TG(18:3/22:5/22:5)+NH4	0.250999	0.0054734
TG(18:1/22:5/22:6)+NH4	0.763361	0.432616						TG(18:1/20:2/22:5)+NH4	0.697287	0.333128					TG(18:3/22:6/22:6)+Na	0.202201	0.00121887
TG(18:1/22:5/22:6)+NH4	1.00518	0.990845						TG(25:0/16:0/18:1)+NH4	0.889024	0.294187					TG(18:4/22:4/22:4)+NH4	0.473605	0.0429472
TG(18:0/22:5/22:6)+NH4	1.39141	0.266137						TG(20:1/18:1/22:5)+NH4	0.637894	0.210401					TG(18:0/22:5/22:6)+NH4	0.17264	0.00461234
TG(25:0/18:2/18:2)+NH4	0.832946	0.578949						TG(20:0/18:1/22:6)+NH4	0.83928	0.588314					TG(25:0/18:2/18:2)+NH4	0.630839	0.139684
TG(18:1/20:3/23:0)+NH4	0.510373	0.124263						TG(20:1/18:1/22:5)+NH4	0.813625	0.413239					TG(18:1/20:3/23:0)+NH4	1.33574	0.18994
TG(20:2/20:2/22:6)+NH4	0.747473	0.33557						TG(25:0/16:0/18:0)+NH4	0.897984	0.575079					TG(20:2/20:2/22:6)+NH4	0.336454	0.00243993
TG(25:0/18:1/18:2)+NH4	0.765374	0.258769						TG(22:6/17:1/22:6)+NH4	0.679739	0.592634					TG(25:0/18:1/18:2)+NH4	0.406316	0.00366644
TG(22:1/18:2/22:6)+NH4	0.65853	0.317392						TG(16:0/22:0/22:6)+NH4	0.72214	0.420838					TG(22:1/18:2/22:6)+NH4	0.519683	0.103364
TG(62:9)+NH4	1.00563	0.985909						Cer(d18:1/18:1)+H	0.887878	0.718799					TG(62:9)+NH4	0.439289	0.151562
TG(20:2/20:2/22:5)+NH4	0.553811	0.265877						TG(18:0/20:1/22:5)+NH4	0.784949	0.392537					TG(20:2/20:2/22:5)+NH4	0.383933	0.00449728
TG(27:0/16:0/18:2)+NH4	0.846984	0.262004						TG(22:5/17:1/22:6)+NH4	0.840497	0.67582					TG(27:0/16:0/18:2)+NH4	0.388953	0.0149481
TG(18:1/22:1/22:6)+NH4	0.838288	0.540087						TG(16:0/20:5/24:0)+NH4	0.669315	0.269693					TG(18:1/22:1/22:6)+NH4	0.306997	0.0229313
TG(22:1/18:2/22:5)+NH4	0.861065	0.362965						TG(24:1/18:2/18:2)+NH4	0.691472	0.407255					TG(22:1/18:2/22:5)+NH4	0.376161	0.0097716
TG(62:8)+NH4	0.841297	0.270406						TG(20:1/20:1/20:3)+NH4	0.529926	0.43133					TG(62:8)+NH4	0.674404	0.243296
TG(27:0/16:0/18:1)+NH4	0.862232	0.390517						TG(18:1/18:2/24:1)+NH4	0.473052	0.262039					TG(27:0/16:0/18:1)+NH4	0.398116	0.0251157
TG(18:1/22:1/22:5)+NH4	0.837379	0.456439						TG(60:3)+NH4	0.887423	0.551474					TG(18:1/22:1/22:5)+NH4	0.348679	0.00160682
Cer(d18:0/18:0)+H	1.12153	0.731059						TG(18:1/18:2/24:0)+NH4	0.72716	0.421226					Cer(d18:0/18:0)+H	0.851368	0.745699
TG(18:1/22:0/22:6)+NH4	0.768871	0.446869						TG(20:5/20:5/22:6)+NH4	0.299881	0.352327					TG(18:1/22:0/22:6)+NH4	0.27	7.89039e-05
TG(16:0/22:6/24:0)+NH4	0.631492	0.38282						LPC(20:4)+Na	0.394287	0.0682221					TG(16:0/22:6/24:0)+NH4	0.411801	0.0272683
TG(18:1/22:0/22:5)+NH4	0.726131	0.291291						PG(32:0/18:2)+NH4	0.3709	0.21043					TG(18:1/22:0/22:5)+NH4	0.388821	0.00129696
TG(20:0/20:1/22:5)+NH4	0.950067	0.862263						TG(26:0/16:0/18:2)+NH4	0.893556	0.208705					TG(20:0/20:1/22:5)+NH4	0.52526	0.166398
TG(26:1/18:2/18:2)+NH4	0.517692	0.267505						TG(18:3/22:6/22:6)+NH4	0.540154	0.355036					TG(26:1/18:2/18:2)+NH4	0.569325	0.0423748
TG(26:1/18:1/18:2)+NH4	0.773043	0.314799						TG(26:0/16:0/18:1)+NH4	0.901169	0.49397					TG(26:1/18:1/18:2)+NH4	0.732323	0.214974
TG(20:5/22:6/22:6)+NH4	0.317011	0.353897						TG(18:3/22:5/22:6)+NH4	0.50572	0.428856					TG(20:5/22:6/22:6)+NH4	0.22293	0.00017057
TG(26:0/18:1/18:2)+NH4	0.827937	0.260253						TG(18:2/22:6/22:6)+NH4	0.497522	0.43432					TG(26:0/18:1/18:2)+NH4	0.414018	0.00955153
TG(20:4/22:6/22:6)+NH4	0.49668	0.404645						TG(62:14)+NH4	0.544148	0.543257					TG(20:4/22:6/22:6)+NH4	0.183432	0.000959343
TG(28:0/16:0/18:2)+NH4	0.803827	0.127326						TG(18:1/21:0/22:6)+NH4	0.709621	0.376025					TG(28:0/16:0/18:2)+NH4	0.399906	0.0160473
LPS(22:6)+H	0.749873	0.571157						TG(22:5/18:2/22:6)+NH4	0.664211	0.421171					LPS(22:6)+H	1.13894	0.811427
TG(20:3/22:6/22:6)+NH4	0.482446	0.279318						TG(18:1/22:6/22:6)+NH4	0.922421	0.861927					TG(20:3/22:6/22:6)+NH4	0.139114	4.50427e-05
TG(18:1/22:6/23:1)+NH4	0.78172	0.34975						Cer(d18:1/18:0)+H	0.652128	0.360786					TG(18:1/22:6/23:1)+NH4	0.279721	0.000216274
TG(28:0/16:0/18:1)+NH4	0.809961	0.269613						TG(18:3/22:5/22:5)+NH4	0.746582	0.631449					TG(28:0/16:0/18:1)+NH4	0.379455	0.0280803
TG(20:2/22:6/22:6)+NH4	1.14156	0.760745						TG(18:3/22:6/22:6)+Na	0.906663	0.776					TG(20:2/22:6/22:6)+NH4	0.118425	0.0121174
TG(18:1/22:6/23:0)+NH4	0.514787	0.410691						TG(18:4/22:4/22:4)+NH4	0.817187	0.700441					TG(18:1/22:6/23:0)+NH4	0.399668	0.000594458
TG(30:0/16:0/16:0)+NH4	0.876271	0.580018						TG(22:5/18:2/22:5)+NH4	0.905069	0.775259					TG(30:0/16:0/16:0)+NH4	0.410296	0.0729768
TG(64:13)+NH4	1.25625	0.458229						TG(18:1/22:5/22:6)+NH4	0.763361	0.432616					TG(64:13)+NH4	0.204858	0.00453763
TG(20:1/22:6/22:6)+NH4	1.01725	0.959466						TG(18:1/22:5/22:6)+NH4	1.00518	0.990845					TG(20:1/22:6/22:6)+NH4	0.185696	0.0233235
Accession	Fold Change	P-value						TG(18:0/22:5/22:6)+NH4	1.39141	0.266137					TG(20:1/22:5/22:6)+NH4	0.248339	0.00219563
TG(20:1/22:5/22:6)+NH4	1.23812	0.547039						TG(25:0/18:2/18:2)+NH4	0.832946	0.578949					TG(20:1/22:4/22:6)+NH4	0.532143	0.0541678
TG(20:1/22:4/22:6)+NH4	0.648654	0.161633						TG(18:1/20:3/23:0)+NH4	0.510373	0.124263					LPC(22:5)+H	1.95462	0.343038
LPC(22:5)+H	0.392247	0.13686						TG(20:2/20:2/22:6)+NH4	0.747473	0.33557					TG(20:2/22:2/22:6)+NH4	0.518796	0.126983
TG(20:2/22:2/22:6)+NH4	0.80465	0.64364						TG(25:0/18:1/18:2)+NH4	0.765374	0.258769					TG(27:0/18:1/18:2)+NH4	0.473677	0.0487
TG(27:0/18:1/18:2)+NH4	0.706612	0.131454						TG(22:1/18:2/22:6)+NH4	0.65853	0.317392					TG(24:1/18:2/22:6)+NH4	0.366607	0.0113125
TG(24:1/18:2/22:6)+NH4	0.734316	0.268577						TG(62:9)+NH4	1.00563	0.985909					TG(22:5/18:2/24:2)+NH4	0.280737	0.1308
TG(22:5/18:2/24:2)+NH4	1.02982	0.942788						TG(20:2/20:2/22:5)+NH4	0.553811	0.265877					TG(18:1/22:6/24:1)+NH4	0.304925	0.000432945
TG(18:1/22:6/24:1)+NH4	0.774611	0.458223						TG(27:0/16:0/18:2)+NH4	0.846984	0.262004					TG(18:1/22:5/24:1)+NH4	0.305389	0.0125945
TG(18:1/22:5/24:1)+NH4	0.70822	0.492346						TG(18:1/22:1/22:6)+NH4	0.838288	0.540087					TG(18:1/22:5/24:0)+NH4	0.245315	0.000335007
TG(18:1/22:5/24:0)+NH4	0.537162	0.352296						TG(22:1/18:2/22:5)+NH4	0.861065	0.362965					TG(18:1/22:4/24:0)+NH4	0.418072	0.0573782
TG(18:1/22:4/24:0)+NH4	0.925819	0.727704						TG(62:8)+NH4	0.841297	0.270406					TG(22:6/22:6/22:6)+NH4	0.186682	0.000549214
TG(22:6/22:6/22:6)+NH4	0.494602	0.410735						TG(27:0/16:0/18:1)+NH4	0.862232	0.390517					TG(28:1/18:1/18:2)+NH4	0.50949	0.0219201
TG(28:1/18:1/18:2)+NH4	0.92172	0.586946						TG(18:1/22:1/22:5)+NH4	0.837379	0.456439					LPC(22:5)+H	1.4867	0.444786
LPC(22:5)+H	0.555044	0.243195						Cer(d18:0/18:0)+H	1.12153	0.731059					TG(22:5/22:6/22:6)+NH4	0.13275	6.40037e-05
TG(22:5/22:6/22:6)+NH4	0.643658	0.468138						TG(18:1/22:0/22:6)+NH4	0.768871	0.446869					TG(18:1/22:1/24:1)+NH4	0.42912	0.0669843
TG(18:1/22:1/24:1)+NH4	0.67583	0.169089						TG(16:0/22:6/24:0)+NH4	0.631492	0.38282					TG(22:5/22:5/22:6)+NH4	0.11515	9.08899e-05
TG(22:5/22:5/22:6)+NH4	0.701386	0.52383						TG(18:1/22:0/22:5)+NH4	0.726131	0.291291					TG(30:0/16:0/18:2)+NH4	0.488957	0.0674049
TG(30:0/16:0/18:2)+NH4	0.636456	0.065423						TG(20:0/20:1/22:5)+NH4	0.950067	0.862263					TG(30:0/16:0/18:1)+NH4	0.577783	0.0480571
TG(30:0/16:0/18:1)+NH4	0.825813	0.219258						TG(26:1/18:2/18:2)+NH4	0.517692	0.267505					TG(25:0/18:1/22:6)+NH4	0.82376	0.308584
TG(25:0/18:1/22:6)+NH4	0.512721	0.123741						TG(26:1/18:1/18:2)+NH4	0.773043	0.314799					TG(22:1/22:6/22:6)+NH4	0.239369	8.55729e-05
TG(22:1/22:6/22:6)+NH4	0.759577	0.439803						TG(20:5/22:6/22:6)+NH4	0.317011	0.353897					TG(26:1/18:2/22:6)+NH4	0.299375	0.00024708
TG(26:1/18:2/22:6)+NH4	0.673395	0.321172						TG(26:0/18:1/18:2)+NH4	0.827937	0.260253					TG(26:1/18:2/22:5)+NH4	0.483318	0.02129
TG(26:1/18:2/22:5)+NH4	0.633036	0.155724						TG(20:4/22:6/22:6)+NH4	0.49668	0.404645					TG(26:1/18:1/22:5)+NH4	0.446298	0.00706865
TG(26:1/18:1/22:5)+NH4	0.803883	0.439769						TG(28:0/16:0/18:2)+NH4	0.803827	0.127326					LPC(20:1)+Na	2.34401	0.381246
LPC(20:1)+Na	0.52028	0.131851						LPS(22:6)+H	0.749873	0.571157					MG(18:2)+H	0.998994	0.998272
MG(18:2)+H	0.656956	0.292284						TG(20:3/22:6/22:6)+NH4	0.482446	0.279318
								TG(18:1/22:6/23:1)+NH4	0.78172	0.34975
								TG(28:0/16:0/18:1)+NH4	0.809961	0.269613
								TG(20:2/22:6/22:6)+NH4	1.14156	0.760745
								TG(18:1/22:6/23:0)+NH4	0.514787	0.410691
								TG(30:0/16:0/16:0)+NH4	0.876271	0.580018
								TG(64:13)+NH4	1.25625	0.458229
								TG(20:1/22:6/22:6)+NH4	1.01725	0.959466
								TG(20:1/22:5/22:6)+NH4	1.23812	0.547039
								TG(20:1/22:4/22:6)+NH4	0.648654	0.161633
								LPC(22:5)+H	0.392247	0.13686
								TG(20:2/22:2/22:6)+NH4	0.80465	0.64364
								TG(27:0/18:1/18:2)+NH4	0.706612	0.131454
								TG(24:1/18:2/22:6)+NH4	0.734316	0.268577
								TG(22:5/18:2/24:2)+NH4	1.02982	0.942788
								TG(18:1/22:6/24:1)+NH4	0.774611	0.458223
								TG(18:1/22:5/24:1)+NH4	0.70822	0.492346
								TG(18:1/22:5/24:0)+NH4	0.537162	0.352296
								TG(18:1/22:4/24:0)+NH4	0.925819	0.727704
								TG(22:6/22:6/22:6)+NH4	0.494602	0.410735
								TG(28:1/18:1/18:2)+NH4	0.92172	0.586946
								LPC(22:5)+H	0.555044	0.243195
								TG(22:5/22:6/22:6)+NH4	0.643658	0.468138
								TG(18:1/22:1/24:1)+NH4	0.67583	0.169089
								TG(22:5/22:5/22:6)+NH4	0.701386	0.52383
								TG(30:0/16:0/18:2)+NH4	0.636456	0.065423
								TG(30:0/16:0/18:1)+NH4	0.825813	0.219258
								TG(25:0/18:1/22:6)+NH4	0.512721	0.123741
								TG(22:1/22:6/22:6)+NH4	0.759577	0.439803
								TG(26:1/18:2/22:6)+NH4	0.673395	0.321172
								TG(26:1/18:2/22:5)+NH4	0.633036	0.155724
								TG(26:1/18:1/22:5)+NH4	0.803883	0.439769
								LPC(20:1)+Na	0.52028	0.131851
								MG(18:2)+H	0.656956	0.292284
