# Supplementary material for: Lipidomic Profiling Reveals the Reducing Lipid Accumulation Effect of Dietary Taurine in Groupers (Epinephelus coioides)
Source: Front Mol Biosci. 2021 Dec 24;8:814318. doi: 10.3389/fmolb.2021.814318 (PMC8740052; doi:10.3389/fmolb.2021.814318)
Supplement: Supplementary file 12 [file Table13.XLSX]

## Sheet: Sheet1
The normalized values of PC, PE and PI molecular species in D3 and D4 liver for analysis. （statistical program: IBM SPSS Statistics 26 and GraphPad Prism 9）
		PC					PE						TG
		18:1n-9	18:2n-6	22:5n-3			16:00:00	18:1n-9	18:2n-6				16:00:00	18:1n-9	18:2n-6	22:5n-3
sn-1	D3-1	0.178581	0.234998	0.170352		D3-1	0.224463	0.224818	0.207062			D3-1	0.178692	0.190199	0.150709	0.180027
	D3-2	0.162991	0.163684	0.226198		D3-2	0.153016	0.149276	0.179949			D3-2	0.156399	0.159999	0.258058	0.147893
	D3-3	0.155539	0.101081	0.120258		D3-3	0.188739	0.187047	0.123807			D3-3	0.134106	0.129799	0.122091	0.11576
	D4-1	0.159514	0.167674	0.149276		D4-1	0.134039	0.140035	0.123188			D4-1	0.1663	0.169798	0.151863	0.177553
	D4-2	0.16879	0.162172	0.192343		D4-2	0.144594	0.146183	0.226932			D4-2	0.20211	0.173334	0.173965	0.217399
	D4-3	0.174585	0.170391	0.141573		D4-3	0.155149	0.152641	0.139062			D4-3	0.162393	0.176871	0.143314	0.161369
		PC					PE						TG
sn-2		18:1n-9	18:2n-6	22:6n-3			18:2n-6	20:4n-6	22:5n-3	22:6n-3			16:0	18:1n-9	18:2n-6	22:5n-3	22:6n-3
	D3-1	0.160411	0.240079	0.157459		D3-1	0.175068	0.211273	0.155842	0.173305		D3-1	0.163008	0.205095	0.212531	0.182299	0.182426
	D3-2	0.164164	0.16346	0.245673		D3-2	0.220204	0.16898	0.244876	0.219772		D3-2	0.239968	0.223807	0.235856	0.152755	0.159278
	D3-3	0.156658	0.0661249	0.119635		D3-3	0.197636	0.135075	0.121508	0.124032		D3-3	0.120776	0.186383	0.189206	0.12321	0.136129
	D4-1	0.172923	0.145655	0.153815		D4-1	0.140089	0.11297	0.154734	0.148916		D4-1	0.148162	0.138206	0.139164	0.160352	0.180001
	D4-2	0.170005	0.234927	0.178238		D4-2	0.135697	0.236246	0.177606	0.177922		D4-2	0.185334	0.167502	0.162867	0.162557	0.174056
	D4-3	0.175841	0.149753	0.14518		D4-3	0.131306	0.135455	0.145434	0.156052		D4-3	0.142752	0.135143	0.13035	0.164762	0.168111
													TG
											Sn-3		16:0	18:1n-9	18:2n-6	20:4n-6	22:5n-3	22:6n-3
												D3-1	0.146799	0.169675	0.155163	0.15087	0.150354	0.154423
												D3-2	0.27323	0.226837	0.158537	0.25704	0.285121	0.25867
												D3-3	0.111996	0.120491	0.16191	0.12238	0.107794	0.116379
												D4-1	0.152239	0.149498	0.142201	0.152143	0.142984	0.15138
												D4-2	0.179851	0.191715	0.138927	0.17401	0.179503	0.177183
												D4-3	0.135885	0.141784	0.135653	0.143556	0.134245	0.141966
