# Supplementary material for: Lipidomic Profiling Reveals the Reducing Lipid Accumulation Effect of Dietary Taurine in Groupers (Epinephelus coioides)
Source: Front Mol Biosci. 2021 Dec 24;8:814318. doi: 10.3389/fmolb.2021.814318 (PMC8740052; doi:10.3389/fmolb.2021.814318)
Supplement: Supplementary file 13 [file Table7.XLSX]

## Sheet: Sheet1
Liver lipid class and molecules（statistical program: Excel）			muscle lipid class and molecules（statistical program: Excel）
TG	398		TG	325
PC	286		PC	276
PE	217		PE	166
Cer	106		PS	73
SM	77		SM	66
DG	75		PI	60
LPC	68		Cer	26
PI	62		LPC	24
PS	58		CerG1	23
LPE	46		DG	19
CerG1	34		CL	14
PG	34		LPE	11
CL	31		AcCa	6
LPI	10		So	4
MGDG	10		PG	4
PA	8		MGDG	3
FA	6		Co	2
LPS	6		CerG2	2
So	5		WE	1
AcCa	4		PA	1
MG	4		MG	1
WE	4		LPI	1
CerG2	3
Co	3
LPG	3
DGDG	2
PIP	2
GM3	1
PIP2	1
SQDG	1
