# Supplementary material for: Lipidomic Profiling Reveals the Reducing Lipid Accumulation Effect of Dietary Taurine in Groupers (Epinephelus coioides)
Source: Front Mol Biosci. 2021 Dec 24;8:814318. doi: 10.3389/fmolb.2021.814318 (PMC8740052; doi:10.3389/fmolb.2021.814318)
Supplement: Supplementary file 14 [file Table8.XLSX]

## Sheet: Sheet1
PCA data of liver（statistical program: SIMCA14.1）
Primary ID	PE(36:5p)-H	PE(18:2/18:2)-H	PE(16:0/20:4)-H	PE(18:1p/20:5)-H	PG(16:0/18:1)-H	PE(18:0p/20:5)-H	PE(18:0/20:5)-H	PE(18:2p/22:6)-H	PG(18:1/18:2)-H	PE(18:1p/22:6)-H	PC(14:0/18:2)+HCOO	PE(17:1/22:2)-H	PS(18:0/18:2)-H	PC(16:0/18:2)+HCOO	PC(18:2/18:2)+HCOO	PC(18:1/18:2)+HCOO	PC(18:0/18:2)+HCOO	PG(20:0/20:0)-H	PC(19:0/18:2)+HCOO	PI(18:0/20:4)-H
D1-1	101911000	40961200	76735200	76816300	70202800	31791600	388738000	60704600	31639800	126869000	18109800	4451650	40669900	997295000	301178000	381529000	951696000	384963000	18313700	1135330000
D1-2	69579200	18011800	47022600	53183700	37616700	26467600	239426000	41991500	21715200	91012500	10891800	2779540	30083600	779158000	263403000	482794000	1079280000	243167000	21751400	864367000
D1-3	108134000	46543300	71535000	76611800	68169800	40470500	421035000	73020200	38219300	121402000	17216300	5687770	44585600	1003940000	376415000	419786000	1045050000	638284000	25426100	1220590000
D2-1	171034000	62867300	125762000	135186000	134772000	50405400	562000000	104537000	54293300	167237000	21813700	12651600	59496200	1504800000	514791000	543084000	1440360000	814065000	33428100	1743770000
D2-2	171135000	59048000	118479000	128452000	114423000	49585200	515597000	101513000	52041800	161458000	26396200	10836200	55148800	1382350000	526801000	520499000	1427640000	802363000	34986500	1551630000
D2-3	175370000	61116300	130580000	128384000	125488000	54387500	553234000	103917000	53537800	164557000	27337900	12131100	58508400	1438940000	526670000	537486000	1551900000	820183000	38371300	1611650000
D3-1	240908000	129146000	126708000	160641000	180472000	65744800	636386000	138303000	74557900	269520000	33578800	16774500	58824200	1487070000	517635000	583572000	1216880000	883507000	33228800	1797550000
D3-2	212626000	117584000	124383000	165614000	175295000	65862500	607369000	155960000	81380300	249664000	36283600	13296100	56437700	1499570000	516517000	559156000	1224050000	938359000	29004500	1816180000
D3-3	214846000	125818000	132963000	176039000	187245000	68953000	634487000	171243000	89066400	260567000	38695200	12834400	58385900	1560710000	544491000	575354000	1247430000	1037610000	29362400	1904530000
D4-1	184387000	84838600	110994000	150697000	137051000	71038100	580285000	137631000	69068700	248458000	37539300	14268700	50094600	1506740000	507923000	591276000	1249520000	943304000	32898800	1727610000
D4-2	189619000	59199100	78567500	157312000	156219000	55014300	467875000	124377000	66117700	222658000	28147400	9301780	48653600	1210240000	514038000	583031000	1282060000	941610000	33646700	1652460000
D4-3	185613000	90824300	128475000	164262000	146771000	64682200	640928000	126739000	63706300	228484000	36175500	6897030	42935100	1510580000	537769000	617873000	1434970000	926887000	37496600	1722530000
PCA date of muscle (statistical program: SIMCA14.1)
Primary ID	PC(14:0e/16:0)+HCOO	PC(16:0/16:0)+HCOO	PC(16:0e/16:0)+HCOO	PC(16:0/16:1)+HCOO	PC(14:0e/18:1)+HCOO	LPE(18:2)+H	PC(17:1/16:0)+HCOO	LPE(22:6)+H	PC(16:0e/18:2)+HCOO	PC(16:0p/18:2)+HCOO	TG(12:0/18:3/18:3)+NH4	TG(18:3/13:0/18:2)+NH4	TG(14:0/14:0/22:6)+NH4	TG(18:3/14:2/18:3)+NH4	TG(15:0/18:2/18:2)+NH4	TG(15:0/18:3/18:3)+NH4	TG(18:4/16:1/18:2)+NH4	TG(53:5)+NH4	PC(18:0p/18:2)+HCOO	TG(20:5/14:1/20:5)+NH4	TG(18:3/18:2/18:3)+NH4	PC(16:0e/20:4)+HCOO	PC(32:2)+H	TG(18:3/18:2/20:5)+NH4	TG(16:0/20:5/20:5)+NH4	TG(14:0/20:5/22:6)+NH4	TG(12:0/22:6/22:6)+NH4	TG(18:1/18:1/20:4)+NH4	TG(16:0e/18:1/22:6)+NH4	PC(16:1/20:5)+HCOO	TG(18:3/17:1/22:6)+NH4	TG(18:1/18:2/21:1)+NH4	TG(18:3/18:2/22:6)+NH4	TG(20:5/18:2/20:5)+NH4	TG(14:0/22:6/22:6)+NH4	TG(18:3/20:5/20:5)+NH4	TG(17:0/20:5/22:6)+NH4	PC(18:0/20:4)+HCOO	TG(26:0/16:0/18:1)+NH4	PC(16:0e/22:4)+HCOO	TG(20:5/18:2/22:5)+NH4	TG(20:5/18:2/22:6)+NH4	TG(18:3/20:5/22:6)+NH4	PC(18:0/20:5)+HCOO	PC(16:0e/22:5)+HCOO	TG(22:6/17:1/22:6)+NH4	PC(16:0p/22:5)+HCOO	TG(18:0/22:6/22:6)+NH4	TG(18:2/22:6/22:6)+NH4
D1-1	2340960	55231200	4460210	96870600	10001300	2675670	19284800	3429840	24010800	10469000	10898600	4128780	11592400	1503250	166754000	2499220	91602000	26341700	5051690	1578340	147005000	9465540	204212000	50864700	29903700	5708070	3517260	324785000	4312470	11722700	2871630	34074600	64119800	8082010	2487040	2500420	4525860	7660850	7461820	964155	10714000	30194000	3684220	35096800	10033200	2050600	101380000	14360100	11961700
D1-2	1836150	39783400	3354450	87306300	8237940	1572680	16201600	2270500	24992200	9395090	31801200	12615800	49822500	4408790	481360000	8697110	341638000	52562100	4264140	5490330	380086000	7974020	256257000	187996000	111657000	23957600	11308600	320321000	11196700	12892900	10885200	52624000	259298000	32599100	12419700	9404020	20760500	4779160	15212300	797547	41771600	124037000	17327000	33830400	8746990	8344770	149845000	67147200	56599500
D1-3	1987140	49395600	3705790	85020700	10575300	2679060	23141000	1868460	24163400	13516500	9848350	2244910	8340070	3040270	86556600	1434860	107243000	17807500	4283290	1374280	87748900	9950180	239351000	33834300	20717200	5459710	3532730	217607000	2150610	8692420	1842750	8945640	41710500	6717390	2375330	1983730	3081750	5658360	3950580	1035510	6878140	23746800	3126220	32304900	9683120	1332560	111194000	9657340	10686700
D2-1	1346180	48588500	3487190	71817800	6637400	2823050	16961000	2759310	23491700	12624500	24931300	12399200	26752300	4509250	481875000	7372100	248797000	74026200	6247640	418462	227429000	9763590	186758000	156103000	56159000	11440500	9186790	431177000	7587210	8071110	11261000	43721500	207946000	16225600	6218520	5444600	10818200	6085190	10396700	1301150	28421200	68321500	9557630	23924300	10056300	4791830	99339700	36668900	29351700
D2-2	1361600	45224500	2864450	91996900	6370210	2289180	17969100	1479030	21524900	7805000	6751540	3100940	7112090	1132890	103668000	2080540	99241400	26152800	3138900	1004200	99028900	7044470	221043000	48377400	20619000	4667340	2986770	379146000	1894540	10958300	2632210	11904000	45693000	5827450	2398520	1807900	3309060	3140560	3532110	931837	7638800	21017600	2790780	26833100	9430190	1553830	127220000	8321960	10036200
D2-3	1351190	50118400	3008000	89016600	5763390	3160310	17980500	2880650	26709200	8874380	28569400	11214300	34732800	4297550	535758000	8768800	267157000	71362600	4532800	3357990	237312000	6837880	144136000	205776000	64893500	12372300	12696300	583770000	6841400	6535930	9872130	43850900	213609000	16949500	5729020	5093910	9995410	4390350	11045000	1364720	24386100	69149500	10769600	28342300	9899150	4442120	122416000	36822600	27032300
D3-1	1423330	63649100	4012070	60182000	5804970	2187400	17153300	1822720	43857900	14029600	64890700	29112400	93828200	12496700	1307010000	19545900	757203000	105446000	6982100	12098100	903460000	12825200	129313000	429499000	249149000	46881400	27587900	1838280000	26313800	5397050	24414400	120595000	627787000	63728300	27101100	17738900	46469000	7860230	27746900	1653850	96830400	288379000	35277700	37957600	11056000	21597600	146656000	164341000	147930000
D3-2	1909690	77761700	4036000	85211300	8949560	2130370	28308100	2894020	30175200	15247600	25599300	9521630	32235400	3147920	399714000	6606240	203778000	43255900	7269060	4634020	138704000	14502500	153689000	136798000	107237000	18245500	17280800	384682000	7036580	7656880	8750290	38952000	231991000	28568100	9982310	7786540	17445300	7618440	7850640	1720030	65462200	105931000	15356900	46202300	13021900	8312040	157122000	67438500	56570100
D3-3	1776120	61436900	3601370	73678300	7134710	3146270	19731900	3768350	40815400	16557800	54637100	27672600	73254600	8536230	795701000	15726200	621331000	120533000	7189910	7983960	667881000	16062000	171467000	357787000	181289000	34965400	27603600	1743820000	26592000	7204960	22950100	107043000	532951000	47059300	18607700	13719500	35858000	8254340	29538900	1481260	75915200	228956000	25006300	45306300	13413300	15618100	165422000	114335000	101404000
D4-1	2459630	74328600	3196230	93308600	11097900	2619540	33075500	2041260	40372700	16027300	13745800	5155970	5074230	3814350	137316000	3955440	202568000	22322000	7724470	2780130	191560000	15619300	166400000	92107900	36117200	7539190	7577080	264500000	7779600	12103600	5681580	20724600	125317000	11464600	3311240	4154070	5480360	7536200	7319140	2198470	15937500	46536200	6934980	50415800	17444000	3284650	201593000	20518700	22306100
D4-2	2047150	73786400	2817750	84525500	11682800	2987210	33481700	2287240	34968700	17221100	25716500	13350700	25508900	2864010	505530000	7822110	304665000	62716100	6647880	4898640	448185000	16187900	157379000	223350000	81413600	16342000	10418900	455091000	7397130	10570200	12358800	46318300	279586000	23060000	7821820	8320240	17041200	7292350	11719700	1229340	37800300	117429000	17596300	52304300	18423500	7497830	186766000	50054700	43266400
D4-3	2061270	71124400	4115710	85386700	9538870	2130710	27153400	2071780	37508900	16105700	16970100	8288950	18566700	1741880	234537000	4671730	168176000	42479900	7372490	3823260	186104000	15487800	147345000	113351000	62409800	13301500	9487080	541899000	4745070	7313120	5734280	19036800	153374000	18168600	6251550	5584610	10305800	8164290	6719510	1817210	21917700	75338600	12797800	48999100	14201800	4993920	201776000	35821800	32317300
[truncated: 106 more columns]
